# Supplementary material for: catena-Poly[[(2-{1-[2-(2-amino­ethyl­amino)ethyl­imino]­eth­yl}-5-methoxy­phenolato-κ4 N,N′,N′′,O)copper(II)]-μ-nitrato-κ2 O:O′]
Source: Acta Crystallogr Sect E Struct Rep Online. 2008 Jul 23;64(Pt 9):m1193. doi: 10.1107/S1600536808021880 (PMC2960731; doi:10.1107/S1600536808021880)
Supplement: Supplementary file 1 [file e-64-m1193-sup1.cif]

##############################################################################
###                                                                        ###
###        Electronic paper (Acta Crystallographica Section E)             ###
###                                                                        ###
##############################################################################
#                                                                            #
# This CIF contains the data in a paper accepted for publication in Acta     #
# Crystallographica Section E. It conforms to the requirements of Notes      #
# for Authors for Section E, and has been peer reviewed under the auspices   #
# of the IUCr Commission on Journals.                                        #
#                                                                            #
# Full details of the Crystallographic Information File format               #
# are given in the paper "The Crystallographic Information File (CIF):       #
# a New Standard Archive File for Crystallography" by S. R. Hall, F. H.      #
# Allen and I. D. Brown [Acta Cryst. (1991), A47, 655-685].                  #
#                                                                            #
# The current version of the core CIF dictionary is obtainable from          #
# ftp://ftp.iucr.org/pub/cif_core.dic. The current version number is 2.4.    #
#                                                                            #
# Software is freely available for graphical display of the structure(s) in  #
# this CIF.  For information consult the CIF home page http://www.iucr.org/  #
# cif/home.html                                                              #
#                                                                            #
# This file may be used for bona fide research purposes within the           #
# scientific community so long as proper attribution is given to the journal # 
# article from which it was obtained.                                        #
#                                                                            #
##############################################################################
                                             
data_global
_audit_creation_method     'form.cif (version 2.0)'
_journal_data_validation_number     ?
_journal_date_recd_electronic     2008-06-28
_journal_date_accepted     2008-07-14
_journal_name_full     'Acta Crystallographica, Section E'
_journal_year     2008
_journal_volume     64
_journal_issue      9
_journal_page_first     m1193
_journal_page_last     m1193
_journal_paper_category     QM
_journal_coeditor_code     BI2290
_publ_contact_author_name     'Prof. Li, Zhongfang'
_publ_contact_author_address
;
      College of Chemical Engineering
      Shandong University of Technology
      Zibo, 255049
      People's Republic of China
;
_publ_contact_author_email     'zhfli_sdut@yahoo.com.cn'
_publ_contact_author_fax     '0086-533-8230684'
_publ_contact_author_phone     '0086-533-8428220'
_publ_section_title
;\
<i>catena</i>-Poly[[(2-{1-[2-(2-aminoethylamino)ethylimino]ethyl}-5-\
methoxyphenolato-\k^4^<i>N</i>,<i>N</i>',<i>N</i>'',<i>O</i>)copper(II)]-\m-\
nitrato-\k^2^<i>O</i>:<i>O</i>']
;
loop_
    _publ_author_name
    _publ_author_address
    'Wang, Suwen'
;     College of Chemical Engineering
      Shandong University of Technology
      Zibo 255049
      People's Republic of China
;
    'Li, Zhongfang'
;     College of Chemical Engineering
      Shandong University of Technology
      Zibo 255049
      People's Republic of China
;
    'Wang, Xutao'
;     College of Chemical Engineering
      Shandong University of Technology
      Zibo 255049
      People's Republic of China
;
    'Yu, Xianjin'
;     College of Chemical Engineering
      Shandong University of Technology
      Zibo 255049
      People's Republic of China
;
data_I
_audit_creation_method     SHELXL-97
_chemical_name_systematic
;
<i>catena</i>-Poly[[(2-{1-[2-(2-aminoethylamino)ethylimino]ethyl}-5-
methoxyphenolato-\k^4^<i>N</i>,<i>N</i>',<i>N</i>'',<i>O</i>)copper(II)]-\m-
nitrato-\k^2^<i>O</i>:<i>O</i>']
;
_chemical_name_common     ?
_chemical_formula_moiety     'C13 H20 Cu N4 O5'
_chemical_formula_sum     'C13 H20 Cu N4 O5'
_chemical_formula_iupac     '[Cu (C13 H20 N3 O2) (N O3)]'
_chemical_formula_weight     375.87
_chemical_melting_point     ?
_symmetry_cell_setting     triclinic
_symmetry_space_group_name_H-M     'P -1'
_symmetry_space_group_name_Hall     '-P 1'
loop_
    _symmetry_equiv_pos_as_xyz
    'x, y, z'
    '-x, -y, -z'
_cell_length_a     7.2012(10)
_cell_length_b     10.095(2)
_cell_length_c     11.581(2)
_cell_angle_alpha     69.15(2)
_cell_angle_beta     89.73(2)
_cell_angle_gamma     89.95(2)
_cell_volume     786.8(3)
_cell_formula_units_Z     2
_cell_measurement_reflns_used     2739
_cell_measurement_theta_min     2.16
_cell_measurement_theta_max     25.00
_cell_measurement_temperature     293(2)
_exptl_crystal_description     block
_exptl_crystal_colour     blue
_exptl_crystal_size_max     0.43
_exptl_crystal_size_mid     0.28
_exptl_crystal_size_min     0.22
_exptl_crystal_density_diffrn     1.587
_exptl_crystal_density_meas     ?
_exptl_crystal_density_method     'not measured'
_exptl_crystal_F_000     390
_exptl_absorpt_coefficient_mu     1.419
_exptl_absorpt_correction_type     'multi-scan'
_exptl_absorpt_process_details     '(SADABS; Bruker, 2001)'
_exptl_absorpt_correction_T_min     0.569
_exptl_absorpt_correction_T_max     0.730
_exptl_special_details     ?
_diffrn_ambient_temperature     293(2)
_diffrn_radiation_type     MoK\a
_diffrn_radiation_wavelength     0.71073
_diffrn_radiation_source     'fine-focus sealed tube'
_diffrn_radiation_monochromator     graphite
_diffrn_measurement_device_type     'Bruker APEXII CCD'
_diffrn_measurement_method     '\f and \w'
_diffrn_reflns_number     4891
_diffrn_reflns_av_R_equivalents     0.0286
_diffrn_reflns_av_sigmaI/netI     0.0454
_diffrn_reflns_theta_min     2.16
_diffrn_reflns_theta_max     25.00
_diffrn_reflns_theta_full     25.00
_diffrn_measured_fraction_theta_max     0.988
_diffrn_measured_fraction_theta_full     0.988
_diffrn_reflns_limit_h_min     -8
_diffrn_reflns_limit_h_max     8
_diffrn_reflns_limit_k_min     -11
_diffrn_reflns_limit_k_max     12
_diffrn_reflns_limit_l_min     -13
_diffrn_reflns_limit_l_max     13
_diffrn_standards_number     0
_diffrn_standards_interval_count     .
_diffrn_standards_interval_time     .
_diffrn_standards_decay_%     ?
_refine_special_details
;
Refinement of <i>F</i>^2^ against ALL reflections. The weighted <i>R</i>-factor
<i>wR</i> and goodness of fit <i>S</i> are based on <i>F</i>^2^, conventional
<i>R</i>-factors <i>R</i> are based on <i>F</i>, with <i>F</i> set to zero for
negative <i>F</i>^2^. The threshold expression of <i>F</i>^2^ >
\s(<i>F</i>^2^) is used only for calculating <i>R</i>-factors(gt) <i>etc</i>.
and is not relevant to the choice of reflections for refinement.
<i>R</i>-factors based on <i>F</i>^2^ are statistically about twice as large
as those based on <i>F</i>, and <i>R</i>- factors based on ALL data will be
even larger.
;
_reflns_number_total     2739
_reflns_number_gt     1896
_reflns_threshold_expression     I>2\s(I)
_refine_ls_structure_factor_coef     Fsqd
_refine_ls_matrix_type     full
_refine_ls_R_factor_all     0.0711
_refine_ls_R_factor_gt     0.0599
_refine_ls_wR_factor_gt     0.1523
_refine_ls_wR_factor_ref     0.1595
_refine_ls_goodness_of_fit_ref     1.000
_refine_ls_restrained_S_all     1.000
_refine_ls_number_reflns     2739
_refine_ls_number_parameters     213
_refine_ls_number_restraints     1
_refine_ls_hydrogen_treatment     mixed
_refine_ls_weighting_scheme     calc
_refine_ls_weighting_details
          'calc w=1/[\s^2^(Fo^2^)+(0.107P)^2^+0.9393P] where P=(Fo^2^+2Fc^2^)/3'
_atom_sites_solution_hydrogens     geom
_atom_sites_solution_primary     direct
_atom_sites_solution_secondary     difmap
_refine_ls_shift/su_max     0.016
_refine_ls_shift/su_mean     0.001
_refine_diff_density_max     0.912
_refine_diff_density_min     -0.420
_refine_ls_extinction_method     none
_refine_ls_extinction_coef     ?
loop_
    _atom_type_symbol
    _atom_type_description
    _atom_type_scat_dispersion_real
    _atom_type_scat_dispersion_imag
    _atom_type_scat_source
    'C' 'C' 0.0033 0.0016
                         'International Tables Vol C Tables 4.2.6.8 and 6.1.1.4'
    'H' 'H' 0.0000 0.0000
                         'International Tables Vol C Tables 4.2.6.8 and 6.1.1.4'
    'N' 'N' 0.0061 0.0033
                         'International Tables Vol C Tables 4.2.6.8 and 6.1.1.4'
    'O' 'O' 0.0106 0.0060
                         'International Tables Vol C Tables 4.2.6.8 and 6.1.1.4'
    'Cu' 'Cu' 0.3201 1.2651
                         'International Tables Vol C Tables 4.2.6.8 and 6.1.1.4'
_computing_data_collection     'APEX2 (Bruker, 2004)'
_computing_cell_refinement     'SAINT-Plus (Bruker, 2001)'
_computing_data_reduction     'SAINT-Plus (Bruker, 2001)'
_computing_structure_solution     'SHELXS97 (Sheldrick, 2008)'
_computing_structure_refinement     'SHELXL97 (Sheldrick, 2008)'
_computing_molecular_graphics     'SHELXTL (Sheldrick, 2008)'
_computing_publication_material     'SHELXTL (Sheldrick, 2008)'
loop_
    _atom_site_type_symbol
    _atom_site_label
    _atom_site_fract_x
    _atom_site_fract_y
    _atom_site_fract_z
    _atom_site_U_iso_or_equiv
    _atom_site_adp_type
    _atom_site_calc_flag
    _atom_site_refinement_flags
    _atom_site_occupancy
    _atom_site_disorder_assembly
    _atom_site_disorder_group
    Cu Cu1 0.72893(13) 0.60509(7) 0.61951(6) 0.0396(3) Uani d . 1 . .
    C C2 0.7556(9) 0.9968(6) 0.1737(5) 0.0428(13) Uani d . 1 . .
    C C3 0.7606(11) 1.1062(6) 0.2212(6) 0.0533(16) Uani d . 1 . .
    H H3 0.7675 1.2001 0.1682 0.064 Uiso calc R 1 . .
    C C4 0.7551(10) 1.0737(7) 0.3470(6) 0.0511(16) Uani d . 1 . .
    H H4 0.7594 1.1475 0.3772 0.061 Uiso calc R 1 . .
    C C5 0.7434(8) 0.9336(6) 0.4323(5) 0.0355(12) Uani d . 1 . .
    C C6 0.7281(8) 0.8240(6) 0.3825(5) 0.0379(12) Uani d . 1 . .
    C C7 0.7387(9) 0.8620(6) 0.2511(6) 0.0430(14) Uani d . 1 . .
    H H7 0.7337 0.7905 0.2181 0.052 Uiso calc R 1 . .
    C C8 0.7388(8) 0.9117(6) 0.5646(5) 0.0364(12) Uani d . 1 . .
    C C9 0.7516(10) 1.0377(7) 0.6051(6) 0.0503(15) Uani d . 1 . .
    H H9A 0.6518 1.0342 0.6614 0.075 Uiso calc R 1 . .
    H H9B 0.7428 1.1235 0.5342 0.075 Uiso calc R 1 . .
    H H9C 0.8682 1.0357 0.6455 0.075 Uiso calc R 1 . .
    C C10 0.7303(11) 0.7615(7) 0.7821(5) 0.0519(16) Uani d . 1 . .
    H H10A 0.6546 0.8307 0.8011 0.062 Uiso calc R 1 . .
    H H10B 0.8577 0.7716 0.8046 0.062 Uiso calc R 1 . .
    C C11 0.6598(11) 0.6117(8) 0.8535(6) 0.0625(19) Uani d . 1 . .
    H H11A 0.6895 0.5850 0.9404 0.075 Uiso calc R 1 . .
    H H11B 0.5260 0.6079 0.8456 0.075 Uiso calc R 1 . .
    C C12 0.6772(13) 0.3710(8) 0.8405(7) 0.0637(19) Uani d . 1 . .
    H H12A 0.5426 0.3719 0.8441 0.076 Uiso calc R 1 . .
    H H12B 0.7233 0.3152 0.9219 0.076 Uiso calc R 1 . .
    C C13 0.7406(11) 0.3068(7) 0.7474(6) 0.0562(17) Uani d . 1 . .
    H H13A 0.8729 0.2881 0.7557 0.067 Uiso calc R 1 . .
    H H13B 0.6766 0.2177 0.7620 0.067 Uiso calc R 1 . .
    N N1 0.7187(7) 0.7844(5) 0.6477(4) 0.0402(11) Uani d . 1 . .
    N N2 0.7485(8) 0.5147(5) 0.8029(4) 0.0415(11) Uani d D 1 . .
    H H1 0.871(2) 0.517(7) 0.816(6) 0.050 Uiso d D 1 . .
    N N3 0.2005(9) 0.5570(6) 0.6866(6) 0.0550(14) Uani d . 1 . .
    N N4 0.6991(8) 0.4070(5) 0.6214(5) 0.0500(13) Uani d . 1 . .
    H H4A 0.5822 0.3937 0.6006 0.060 Uiso calc R 1 . .
    H H4B 0.7773 0.3921 0.5664 0.060 Uiso calc R 1 . .
    O O1 0.7593(8) 1.0387(5) 0.0493(4) 0.0616(13) Uani d . 1 . .
    O O2 0.7129(9) 0.6914(4) 0.4468(4) 0.0633(15) Uani d . 1 . .
    O O3 0.0805(9) 0.5939(7) 0.6146(6) 0.0869(18) Uani d . 1 . .
    O O4 0.3604(9) 0.5871(7) 0.6519(7) 0.096(2) Uani d . 1 . .
    O O5 0.1656(9) 0.4935(8) 0.7984(6) 0.098(2) Uani d . 1 . .
    C C1 0.7476(17) 0.9303(8) -0.0054(6) 0.080(3) Uani d . 1 . .
    H H1A 0.8518 0.8674 0.0206 0.121 Uiso calc R 1 . .
    H H1B 0.7488 0.9741 -0.0938 0.121 Uiso calc R 1 . .
    H H1C 0.6346 0.8776 0.0207 0.121 Uiso calc R 1 . .
loop_
    _atom_site_aniso_label
    _atom_site_aniso_U_11
    _atom_site_aniso_U_22
    _atom_site_aniso_U_33
    _atom_site_aniso_U_12
    _atom_site_aniso_U_13
    _atom_site_aniso_U_23
    Cu1 0.0575(5) 0.0319(4) 0.0322(4) -0.0024(3) 0.0031(3) -0.0149(3)
    C2 0.040(3) 0.038(3) 0.048(3) -0.004(2) 0.000(3) -0.013(3)
    C3 0.076(5) 0.029(3) 0.046(3) 0.007(3) -0.016(3) 0.000(2)
    C4 0.070(4) 0.035(3) 0.048(3) -0.004(3) 0.013(3) -0.015(3)
    C5 0.032(3) 0.033(3) 0.048(3) -0.006(2) 0.013(2) -0.022(2)
    C6 0.045(3) 0.033(3) 0.035(3) -0.006(2) -0.003(2) -0.011(2)
    C7 0.050(4) 0.038(3) 0.048(3) -0.005(3) 0.015(3) -0.025(3)
    C8 0.031(3) 0.030(3) 0.051(3) 0.001(2) 0.006(2) -0.018(2)
    C9 0.058(4) 0.046(3) 0.060(4) -0.001(3) -0.001(3) -0.034(3)
    C10 0.077(5) 0.048(3) 0.037(3) 0.001(3) 0.002(3) -0.022(3)
    C11 0.064(5) 0.078(5) 0.053(4) -0.009(4) 0.010(3) -0.033(4)
    C12 0.087(6) 0.053(4) 0.053(4) -0.005(4) -0.007(4) -0.021(3)
    C13 0.072(5) 0.044(4) 0.053(4) 0.000(3) 0.016(3) -0.020(3)
    N1 0.046(3) 0.044(3) 0.038(2) -0.001(2) 0.005(2) -0.025(2)
    N2 0.046(3) 0.049(3) 0.032(2) -0.003(2) 0.002(2) -0.018(2)
    N3 0.055(4) 0.055(3) 0.057(4) -0.002(3) 0.004(3) -0.022(3)
    N4 0.055(3) 0.046(3) 0.049(3) -0.005(2) 0.006(2) -0.017(2)
    O1 0.098(4) 0.042(2) 0.040(2) -0.006(2) -0.007(2) -0.0085(19)
    O2 0.125(5) 0.029(2) 0.036(2) -0.005(2) 0.000(2) -0.0107(17)
    O3 0.065(4) 0.108(5) 0.078(4) -0.005(3) 0.020(3) -0.022(3)
    O4 0.060(4) 0.100(5) 0.147(6) 0.018(3) -0.040(4) -0.067(5)
    O5 0.071(4) 0.137(6) 0.076(4) 0.003(4) -0.010(3) -0.026(4)
    C1 0.155(9) 0.052(4) 0.038(3) -0.008(5) -0.003(4) -0.020(3)
_geom_special_details
;
 All esds (except the esd in the dihedral angle between two l.s. planes)
 are estimated using the full covariance matrix.  The cell esds are taken
 into account individually in the estimation of esds in distances, angles
 and torsion angles; correlations between esds in cell parameters are only
 used when they are defined by crystal symmetry.  An approximate (isotropic)
 treatment of cell esds is used for estimating esds involving l.s. planes.
;
loop_
    _geom_bond_atom_site_label_1
    _geom_bond_atom_site_label_2
    _geom_bond_site_symmetry_2
    _geom_bond_distance
    _geom_bond_publ_flag
    Cu1 N1 . 1.952(5) ?
    Cu1 N2 . 1.997(5) ?
    Cu1 N4 . 2.004(5) ?
    Cu1 O2 . 1.880(4) ?
    Cu1 O3 1_655 2.535(6) ?
    Cu1 O4 . 2.676(7) ?
    C2 C7 . 1.342(8) ?
    C2 O1 . 1.350(7) ?
    C2 C3 . 1.398(9) ?
    C3 C4 . 1.374(9) ?
    C3 H3 . 0.930 ?
    C4 C5 . 1.410(8) ?
    C4 H4 . 0.930 ?
    C5 C6 . 1.422(8) ?
    C5 C8 . 1.468(8) ?
    C6 O2 . 1.284(7) ?
    C6 C7 . 1.433(8) ?
    C7 H7 . 0.930 ?
    C8 N1 . 1.310(7) ?
    C8 C9 . 1.508(8) ?
    C9 H9A . 0.960 ?
    C9 H9B . 0.960 ?
    C9 H9C . 0.960 ?
    C10 N1 . 1.493(7) ?
    C10 C11 . 1.529(10) ?
    C10 H10A . 0.970 ?
    C10 H10B . 0.970 ?
    C11 N2 . 1.453(9) ?
    C11 H11A . 0.970 ?
    C11 H11B . 0.970 ?
    C12 N2 . 1.451(9) ?
    C12 C13 . 1.511(10) ?
    C12 H12A . 0.970 ?
    C12 H12B . 0.970 ?
    C13 N4 . 1.481(9) ?
    C13 H13A . 0.970 ?
    C13 H13B . 0.970 ?
    N2 H1 . 0.900(10)
                    ?
    N3 O3 . 1.169(9) ?
    N3 O4 . 1.220(9) ?
    N3 O5 . 1.248(8) ?
    N4 H4A . 0.900 ?
    N4 H4B . 0.900 ?
    O1 C1 . 1.449(9) ?
    C1 H1A . 0.960 ?
    C1 H1B . 0.960 ?
    C1 H1C . 0.960 ?
loop_
    _geom_angle_atom_site_label_1
    _geom_angle_atom_site_label_2
    _geom_angle_atom_site_label_3
    _geom_angle_site_symmetry_1
    _geom_angle_site_symmetry_3
    _geom_angle
    _geom_angle_publ_flag
    O2 Cu1 N1 . . 93.98(19) ?
    O2 Cu1 N2 . . 179.4(3) ?
    N1 Cu1 N2 . . 85.7(2) ?
    O2 Cu1 N4 . . 95.0(2) ?
    N1 Cu1 N4 . . 167.3(2) ?
    N2 Cu1 N4 . . 85.4(2) ?
    O2 Cu1 O4 . . 93.8(3) ?
    N1 Cu1 O4 . . 87.8(2) ?
    N2 Cu1 O4 . . 86.7(2) ?
    N4 Cu1 O4 . . 82.8(2) ?
    C7 C2 O1 . . 124.9(5) ?
    C7 C2 C3 . . 119.6(6) ?
    O1 C2 C3 . . 115.4(5) ?
    C4 C3 C2 . . 119.5(6) ?
    C4 C3 H3 . . 120.3 ?
    C2 C3 H3 . . 120.3 ?
    C3 C4 C5 . . 123.1(6) ?
    C3 C4 H4 . . 118.5 ?
    C5 C4 H4 . . 118.5 ?
    C4 C5 C6 . . 116.8(5) ?
    C4 C5 C8 . . 118.2(5) ?
    C6 C5 C8 . . 124.9(5) ?
    O2 C6 C5 . . 124.9(5) ?
    O2 C6 C7 . . 116.7(5) ?
    C5 C6 C7 . . 118.3(5) ?
    C2 C7 C6 . . 122.5(5) ?
    C2 C7 H7 . . 118.7 ?
    C6 C7 H7 . . 118.7 ?
    N1 C8 C5 . . 120.8(5) ?
    N1 C8 C9 . . 119.6(5) ?
    C5 C8 C9 . . 119.6(5) ?
    C8 C9 H9A . . 109.5 ?
    C8 C9 H9B . . 109.5 ?
    H9A C9 H9B . . 109.5 ?
    C8 C9 H9C . . 109.5 ?
    H9A C9 H9C . . 109.5 ?
    H9B C9 H9C . . 109.5 ?
    N1 C10 C11 . . 107.4(5) ?
    N1 C10 H10A . . 110.2 ?
    C11 C10 H10A . . 110.2 ?
    N1 C10 H10B . . 110.2 ?
    C11 C10 H10B . . 110.2 ?
    H10A C10 H10B . . 108.5 ?
    N2 C11 C10 . . 108.5(6) ?
    N2 C11 H11A . . 110.0 ?
    C10 C11 H11A . . 110.0 ?
    N2 C11 H11B . . 110.0 ?
    C10 C11 H11B . . 110.0 ?
    H11A C11 H11B . . 108.4 ?
    N2 C12 C13 . . 108.5(6) ?
    N2 C12 H12A . . 110.0 ?
    C13 C12 H12A . . 110.0 ?
    N2 C12 H12B . . 110.0 ?
    C13 C12 H12B . . 110.0 ?
    H12A C12 H12B . . 108.4 ?
    N4 C13 C12 . . 109.0(6) ?
    N4 C13 H13A . . 109.9 ?
    C12 C13 H13A . . 109.9 ?
    N4 C13 H13B . . 109.9 ?
    C12 C13 H13B . . 109.9 ?
    H13A C13 H13B . . 108.3 ?
    C8 N1 C10 . . 120.5(5) ?
    C8 N1 Cu1 . . 126.7(4) ?
    C10 N1 Cu1 . . 111.3(4) ?
    C12 N2 C11 . . 118.0(6) ?
    C12 N2 Cu1 . . 108.8(4) ?
    C11 N2 Cu1 . . 106.1(4) ?
    C12 N2 H1 . . 112(4) ?
    C11 N2 H1 . . 108(4) ?
    Cu1 N2 H1 . . 103(4) ?
    O3 N3 O4 . . 119.1(6) ?
    O3 N3 O5 . . 120.6(7) ?
    O4 N3 O5 . . 120.2(7) ?
    C13 N4 Cu1 . . 108.5(4) ?
    C13 N4 H4A . . 110.0 ?
    Cu1 N4 H4A . . 110.0 ?
    C13 N4 H4B . . 110.0 ?
    Cu1 N4 H4B . . 110.0 ?
    H4A N4 H4B . . 108.4 ?
    C2 O1 C1 . . 117.9(5) ?
    C6 O2 Cu1 . . 127.1(4) ?
    N3 O4 Cu1 . . 167.6(6) ?
    O1 C1 H1A . . 109.5 ?
    O1 C1 H1B . . 109.5 ?
    H1A C1 H1B . . 109.5 ?
    O1 C1 H1C . . 109.5 ?
    H1A C1 H1C . . 109.5 ?
    H1B C1 H1C . . 109.5 ?
loop_
    _geom_hbond_atom_site_label_D
    _geom_hbond_atom_site_label_H
    _geom_hbond_atom_site_label_A
    _geom_hbond_site_symmetry_A
    _geom_hbond_distance_DH
    _geom_hbond_distance_HA
    _geom_hbond_distance_DA
    _geom_hbond_angle_DHA
    N2 H1 O5 1_655 0.900(10)
                           2.15(2) 3.013(8) 161(6)
    N2 H1 O3 1_655 0.900(10)
                           2.65(6) 3.134(8) 115(5)
    N4 H4A O2 2_666 0.90 2.43 3.316(9) 168.4
    N4 H4B O3 2_666 0.90 2.29 3.157(8) 162.4
    N4 H4B O4 2_666 0.90 2.66 3.175(9) 117.5
