# Supplementary material for: catena-Poly[[(2-{1-[2-(2-amino­ethyl­amino)ethyl­imino]­eth­yl}-5-methoxy­phenolato-κ4 N,N′,N′′,O)copper(II)]-μ-nitrato-κ2 O:O′]
Source: Acta Crystallogr Sect E Struct Rep Online. 2008 Jul 23;64(Pt 9):m1193. doi: 10.1107/S1600536808021880 (PMC2960731; doi:10.1107/S1600536808021880)
Supplement: Supplementary file 2 [file e-64-m1193-Isup2.hkl]

# 
# h,k,l, Fc-squared, Fo-squared, sigma(Fo-squared) and status flag 
# 
data_I
_shelx_title ' a in P-1' 
_shelx_refln_list_code          4 
_shelx_F_calc_maximum      212.26 
_exptl_crystal_F_000       388.00 
_reflns_d_resolution_high  0.8410 
 
loop_ 
 _symmetry_equiv_pos_as_xyz 
 'x, y, z' 
 '-x, -y, -z' 
 
_cell_length_a     7.2012 
_cell_length_b    10.0951 
_cell_length_c    11.5813 
_cell_angle_alpha  69.151 
_cell_angle_beta   89.730 
_cell_angle_gamma  89.948 
 
_shelx_F_squared_multiplier     1.000 
 
loop_ 
 _refln_index_h 
 _refln_index_k 
 _refln_index_l 
 _refln_F_squared_calc 
 _refln_F_squared_meas 
 _refln_F_squared_sigma 
 _refln_observed_status 
   2   0   0    45054.16    49748.87    768.00 o 
   3   0   0     1498.07     1566.20     27.14 o 
   4   0   0     4833.83     4807.64     67.95 o 
   5   0   0      644.04      781.14     15.21 o 
   7   0   0      102.93      144.99     11.02 o 
  -8   1   0      138.00      169.66     20.27 o 
  -7   1   0       74.79       81.41     14.63 o 
  -6   1   0      423.28      482.31     12.07 o 
  -5   1   0      699.05      689.53     13.88 o 
  -4   1   0      860.62      907.39     18.19 o 
  -3   1   0     3264.35     3408.65     55.40 o 
  -2   1   0      462.34      565.34     11.01 o 
  -1   1   0     3141.77     3345.16     52.25 o 
   0   1   0     1703.24     1845.74     51.01 o 
   2   1   0      328.12      371.22      7.92 o 
   7   1   0       11.44       17.53      6.80 o 
   8   1   0        7.13       21.21      8.27 o 
  -8   2   0        1.19        7.09     12.43 o 
  -4   2   0      124.68      120.11      8.25 o 
  -2   2   0     1206.38     1307.89     19.51 o 
   0   2   0     4858.82     5262.21    134.47 o 
   1   2   0      231.66      233.66      5.11 o 
   2   2   0     1740.95     1738.88     30.27 o 
   3   2   0     1736.29     1576.92     28.81 o 
   4   2   0      200.62      215.52      5.23 o 
   5   2   0      277.84      216.16      9.63 o 
   6   2   0      150.62      199.00     13.16 o 
   7   2   0       32.85       17.16      7.16 o 
   8   2   0       35.45       43.80     10.44 o 
  -8   3   0       54.30       46.19     10.13 o 
  -7   3   0       38.45       28.67      6.64 o 
  -6   3   0      216.51      229.32     10.11 o 
  -4   3   0      240.36      214.05      6.62 o 
  -2   3   0      545.84      516.09     13.94 o 
  -1   3   0      140.08      130.96      9.08 o 
   0   3   0      806.95      739.03     14.06 o 
   1   3   0      157.64      141.98      4.36 o 
   3   3   0     1577.13     1346.05     25.74 o 
   5   3   0      372.89      338.93     12.12 o 
   7   3   0       49.76       50.52      8.40 o 
  -8   4   0       23.39       10.15     18.12 o 
  -7   4   0        0.33        5.19      6.34 o 
  -6   4   0      147.97      117.33      9.10 o 
  -2   4   0      607.08      517.68     14.96 o 
   0   4   0     1885.97     1942.10     33.26 o 
   1   4   0     1395.10     1148.68     21.24 o 
   2   4   0      350.74      438.75      9.08 o 
   3   4   0     2391.34     2066.25     37.71 o 
   4   4   0       47.73       74.18      6.72 o 
   5   4   0      669.18      625.33     17.53 o 
   7   4   0       90.20       88.94      9.87 o 
  -7   5   0       17.85       18.11      7.87 o 
  -6   5   0       25.11       22.44      6.53 o 
  -5   5   0      188.45      200.94     13.73 o 
  -4   5   0       78.51      104.79      9.73 o 
  -2   5   0      462.47      452.63     14.83 o 
   0   5   0     1634.02     1673.15     29.90 o 
   2   5   0      426.32      483.82     10.86 o 
   4   5   0       74.76       97.52      8.15 o 
   6   5   0        7.78        1.06      6.49 o 
   7   5   0       21.56       31.87     10.22 o 
  -7   6   0       21.69       11.76      9.23 o 
  -5   6   0      188.06      145.64     11.93 o 
  -2   6   0      282.83      282.10     12.96 o 
  -1   6   0      430.09      338.64     13.30 o 
   0   6   0     1031.72      964.36     20.05 o 
   1   6   0      160.58      224.88     13.00 o 
   2   6   0      559.76      453.66     12.30 o 
   4   6   0      231.81      195.52     12.80 o 
   6   6   0      102.51      110.56     12.83 o 
   7   6   0        0.47       -4.97     10.96 o 
  -6   7   0       40.34       40.45      9.77 o 
  -5   7   0       72.53       74.30     10.39 o 
  -4   7   0       52.08       32.37      8.13 o 
  -3   7   0      373.93      378.89     16.34 o 
  -2   7   0       44.81       48.17     11.08 o 
  -1   7   0      458.23      440.17     16.60 o 
   0   7   0        6.09       10.28      7.12 o 
   1   7   0      507.52      466.53     14.70 o 
   2   7   0        1.42       10.87      7.07 o 
   3   7   0      370.54      355.96     16.32 o 
   4   7   0        0.89        6.95      7.60 o 
   5   7   0      110.17      101.57     12.43 o 
   6   7   0        8.75        9.14      9.76 o 
  -6   8   0       13.30        4.34      8.86 o 
  -5   8   0        1.06        9.06      8.55 o 
  -4   8   0       20.93        8.28      8.10 o 
  -3   8   0       25.01       38.52     13.30 o 
  -2   8   0       38.20       45.16      8.84 o 
  -1   8   0       32.29       48.59      8.85 o 
   0   8   0       21.59       38.60      8.84 o 
   1   8   0       83.80       79.30      9.87 o 
   2   8   0        0.20        4.07      7.56 o 
   3   8   0      126.30      109.68     11.94 o 
   4   8   0        0.93        0.66      8.21 o 
   5   8   0       40.09       37.89     11.14 o 
  -4   9   0       88.75       67.39     11.18 o 
  -2   9   0      247.04      261.19     14.81 o 
  -1   9   0       14.47       14.29     12.53 o 
   0   9   0      347.79      408.95     17.34 o 
   1   9   0      104.85       70.93     15.77 o 
   2   9   0      157.28      190.68     21.21 o 
   3   9   0      169.77      133.79     13.48 o 
   4   9   0       43.45       37.56     11.01 o 
   5   9   0       85.20       60.70     12.63 o 
  -3  10   0      136.24      118.49     13.22 o 
  -2  10   0      177.18      210.43     20.29 o 
  -1  10   0      117.53      118.98     13.14 o 
   0  10   0      310.29      359.34     26.66 o 
   1  10   0       32.01       47.87     15.57 o 
   2  10   0      209.91      209.20     23.66 o 
  -1  11   0       55.43       36.86     11.09 o 
   0  11   0       75.84       90.70     18.52 o 
   1  11   0       26.16       39.68     15.97 o 
  -3 -10   1       88.70       76.87     18.52 o 
  -2 -10   1      118.21      119.10     19.32 o 
  -1 -10   1       61.15       85.86     17.87 o 
   0 -10   1      196.37      227.27     22.31 o 
   1 -10   1       11.14       25.89      9.85 o 
   2 -10   1      155.10      155.43     13.98 o 
  -4  -9   1        4.27       16.28     11.71 o 
  -2  -9   1       11.33       18.17     13.03 o 
  -1  -9   1      351.20      311.62     24.31 o 
   0  -9   1       46.70       44.69      9.22 o 
   1  -9   1      278.36      273.64     15.05 o 
   2  -9   1      100.38      100.06     16.70 o 
   3  -9   1      125.62      126.90     12.56 o 
   4  -9   1       72.21       67.04     10.92 o 
  -5  -8   1       26.17       12.13     10.21 o 
  -4  -8   1       12.66        5.25      8.73 o 
  -3  -8   1      140.98      142.58     29.13 o 
  -2  -8   1       28.48       15.82     11.28 o 
  -1  -8   1      319.58      347.69     15.60 o 
   0  -8   1       13.68       14.13      7.86 o 
   1  -8   1      387.89      318.27     17.60 o 
   2  -8   1       16.31       12.79      7.34 o 
   3  -8   1      231.34      223.10     13.68 o 
   4  -8   1       36.65       31.40      9.25 o 
   5  -8   1       31.46       22.75      9.59 o 
  -6  -7   1       42.08       46.16     18.77 o 
  -4  -7   1      143.24      131.47     13.79 o 
  -2  -7   1      495.19      465.02     18.00 o 
  -1  -7   1      192.25      220.16      9.63 o 
   0  -7   1      812.57      911.29     25.87 o 
   1  -7   1      376.19      290.78     13.85 o 
   2  -7   1      237.84      301.96     14.45 o 
   3  -7   1      440.90      362.93     15.80 o 
   4  -7   1       21.91       37.46      8.49 o 
   5  -7   1      172.91      144.72     12.77 o 
   6  -7   1        0.82       -1.60      8.20 o 
  -7  -6   1       28.09       37.85     16.50 o 
  -6  -6   1       57.61       42.93      8.47 o 
  -5  -6   1       82.14      123.68      9.87 o 
  -4  -6   1      196.18      203.04     10.75 o 
  -3  -6   1      101.07      142.74      9.28 o 
  -2  -6   1      629.60      718.51     14.63 o 
  -1  -6   1        5.73        1.70      4.41 o 
   0  -6   1     1493.78     1607.22     30.03 o 
   1  -6   1        8.76        8.38      6.04 o 
   2  -6   1      902.22      900.98     25.00 o 
   3  -6   1      122.82      151.47     17.42 o 
   4  -6   1      339.36      314.63     14.54 o 
   5  -6   1      125.19      168.44     12.42 o 
   6  -6   1      130.77      124.28     12.22 o 
   7  -6   1       41.51       60.08     12.50 o 
  -7  -5   1       23.61       29.87      8.50 o 
  -6  -5   1       16.33       21.69      7.10 o 
  -5  -5   1      119.14      105.76      9.04 o 
  -4  -5   1       11.36       22.77      6.24 o 
  -3  -5   1      411.76      373.61     12.04 o 
  -2  -5   1       20.80       29.04      3.87 o 
  -1  -5   1      324.50      355.54      8.61 o 
   0  -5   1       58.93       36.19      4.22 o 
   1  -5   1      359.56      355.44     13.00 o 
   2  -5   1      111.75       97.36      8.06 o 
   4  -5   1       72.50       63.75     16.32 o 
   6  -5   1       80.30       88.30      8.59 o 
   7  -5   1       11.42       28.55      7.51 o 
  -7  -4   1       14.07        8.45      7.19 o 
  -5  -4   1       47.87       42.82      7.82 o 
  -3  -4   1      208.75      204.98      6.48 o 
  -1  -4   1       31.49       38.31      3.27 o 
   0  -4   1       65.57       70.92      3.63 o 
   1  -4   1      107.88       89.77      6.72 o 
   2  -4   1      319.07      274.05     10.60 o 
   3  -4   1      186.49      192.10     11.13 o 
   4  -4   1      227.85      170.26      8.26 o 
   6  -4   1      179.84      163.66      9.91 o 
   7  -4   1       17.91       15.80      6.82 o 
  -8  -3   1       61.59       83.87     10.54 o 
  -7  -3   1       63.45       39.39      8.15 o 
  -6  -3   1      195.43      248.79     11.36 o 
  -5  -3   1      207.38      203.40      9.88 o 
  -4  -3   1      134.31      146.40      7.62 o 
  -3  -3   1      965.65     1113.96     20.71 o 
  -2  -3   1      437.46      404.38      9.25 o 
  -1  -3   1     1070.91     1122.80     20.29 o 
   0  -3   1     1199.56     1171.16     17.88 o 
   1  -3   1     1043.63     1054.90     23.84 o 
   2  -3   1      320.64      271.13      9.77 o 
   3  -3   1     1119.13     1047.80     20.49 o 
   4  -3   1       23.04       31.86      4.81 o 
   5  -3   1      121.13      113.61      7.79 o 
   7  -3   1        4.77       10.34      6.09 o 
  -8  -2   1       31.70       22.81      9.06 o 
  -7  -2   1        1.90       -2.07      6.35 o 
  -6  -2   1      148.56      167.30     10.46 o 
  -1  -2   1     1508.93     1418.71     54.21 o 
   0  -2   1      826.80      696.15     12.84 o 
   1  -2   1     1349.26     1494.90     30.95 o 
   3  -2   1     1074.63      938.31     15.42 o 
   4  -2   1       63.13       54.87      4.75 o 
   5  -2   1      125.50      134.96      9.28 o 
   6  -2   1       18.17       25.92      8.66 o 
   7  -2   1        6.61       12.13     10.88 o 
   8  -2   1        1.65        6.19     11.98 o 
  -8  -1   1        1.14       -1.16      7.26 o 
  -7  -1   1       33.51       39.41      7.70 o 
  -6  -1   1       54.05       68.07      7.73 o 
  -5  -1   1      334.51      355.77      8.81 o 
  -3  -1   1      807.70      795.25     12.99 o 
   0  -1   1     5435.95     5605.62    106.01 o 
   1  -1   1      527.73      494.61      9.61 o 
   6  -1   1       71.27       55.25      6.75 o 
   7  -1   1        2.49       10.88     10.73 o 
  -7   0   1      112.98      131.92     10.20 o 
  -5   0   1      801.10      838.51     22.08 o 
  -3   0   1     2592.21     2839.47     46.68 o 
   1   0   1      432.13      538.49      9.51 o 
   6   0   1      858.55      707.76     18.45 o 
   8   0   1       86.26       77.32     15.52 o 
  -8   1   1      107.17      164.72     19.47 o 
  -7   1   1      168.74      126.65      9.65 o 
  -5   1   1     1476.23     1346.79     26.03 o 
  -3   1   1     7431.35     8530.27    134.05 o 
  -2   1   1     1405.67     1464.72     24.83 o 
   0   1   1       71.62       60.90      3.59 o 
   1   1   1     8309.41     9054.58    173.57 o 
   3   1   1     5980.82     6920.92     95.43 o 
   4   1   1      704.64      710.25     13.19 o 
   5   1   1     1091.66     1064.04     22.86 o 
   7   1   1      140.24      116.67     17.42 o 
  -8   2   1       25.26       35.39     13.78 o 
  -7   2   1        0.51        2.30     10.53 o 
  -6   2   1      172.02      201.35      9.42 o 
  -5   2   1       35.37       41.87      7.49 o 
  -4   2   1      337.53      301.77      8.91 o 
  -2   2   1     1650.93     1392.13     20.62 o 
  -1   2   1      292.84      324.56      8.61 o 
   0   2   1     1458.46     1612.85     26.54 o 
   1   2   1      178.88      228.09      7.81 o 
   3   2   1      840.69      735.04     15.67 o 
   5   2   1      249.79      204.46     10.10 o 
   7   2   1       25.10       29.78      8.90 o 
   8   2   1        3.64       23.25     14.28 o 
  -8   3   1       33.58       22.87     13.40 o 
  -7   3   1       32.07       41.71      6.87 o 
  -6   3   1      168.52      159.84      8.87 o 
  -5   3   1       66.92       96.31      8.51 o 
  -4   3   1      236.81      229.61      6.87 o 
  -2   3   1     1296.16     1350.32     23.62 o 
   0   3   1     3958.62     4230.13     67.45 o 
   1   3   1      806.20      783.12     14.48 o 
   2   3   1     1018.17     1101.84     30.57 o 
   3   3   1      480.79      531.19     12.96 o 
   4   3   1      180.27      174.01      8.02 o 
   5   3   1      328.76      359.84     12.45 o 
   6   3   1       29.33       25.97      8.12 o 
   7   3   1       66.02       79.54     10.89 o 
   8   3   1        0.54       14.24     10.61 o 
  -6   4   1      127.22      114.76      8.41 o 
  -4   4   1      386.21      383.72     11.31 o 
  -3   4   1      164.66      172.17      7.05 o 
  -1   4   1      351.00      444.36     22.19 o 
   0   4   1     6492.72     6948.82    109.96 o 
   1   4   1      402.86      388.59     10.45 o 
   2   4   1     3265.66     2979.02     61.82 o 
   4   4   1      764.75      665.77     20.27 o 
   6   4   1      192.74      172.79     12.79 o 
  -7   5   1       15.10        3.58      6.51 o 
  -5   5   1      178.27      143.44     11.17 o 
  -3   5   1     1002.02      875.58     23.18 o 
  -1   5   1     1768.37     1938.69     34.02 o 
   0   5   1     2371.31     2618.74     65.70 o 
   1   5   1     1702.72     1837.07     32.30 o 
   2   5   1     1877.26     1564.47     52.86 o 
   4   5   1      703.36      617.14     20.28 o 
   6   5   1      241.58      265.19     14.91 o 
   7   5   1       31.94       51.53     11.01 o 
  -7   6   1        2.87       -1.73      7.80 o 
  -5   6   1       81.73       94.25     10.13 o 
  -3   6   1      599.31      680.11     20.62 o 
  -1   6   1      943.80      965.66     24.04 o 
   0   6   1       79.67       95.85     10.25 o 
   1   6   1     1273.69     1189.22     52.33 o 
   2   6   1      148.11      120.19      9.51 o 
   3   6   1      991.39      896.13     44.85 o 
   4   6   1      176.66      197.50     12.98 o 
   5   6   1      233.86      210.54     13.52 o 
   6   6   1      197.68      251.18     19.87 o 
   7   6   1       34.70       24.55     10.43 o 
  -6   7   1      179.24      135.13     17.15 o 
  -4   7   1      253.55      251.07     13.65 o 
  -2   7   1      372.18      468.23     22.74 o 
  -1   7   1        3.71       -5.18      6.18 o 
   0   7   1      562.20      646.36     16.30 o 
   1   7   1        7.71        2.20      5.00 o 
   2   7   1      517.11      493.14     38.93 o 
   3   7   1      170.89      177.02     12.95 o 
   4   7   1      250.75      260.91     14.44 o 
   5   7   1      117.54      130.37     12.93 o 
   6   7   1       45.04       45.57     10.75 o 
  -5   8   1        0.15       -5.16      8.03 o 
  -4   8   1       25.92       27.13      9.07 o 
  -2   8   1       50.54       53.79     12.03 o 
  -1   8   1        9.43       10.04      7.66 o 
   0   8   1        9.92       -3.15      7.46 o 
   1   8   1        3.72        6.59      7.64 o 
   3   8   1       26.44       16.00      8.34 o 
   4   8   1        1.28        2.66      8.20 o 
   5   8   1       23.45       28.13      9.97 o 
  -5   9   1       15.82        7.71     11.46 o 
  -4   9   1       84.81       75.02     11.45 o 
  -3   9   1       47.91       42.78      9.86 o 
  -2   9   1      165.52      189.74     13.08 o 
  -1   9   1       63.56       78.85     10.36 o 
   0   9   1      301.71      374.21     16.54 o 
   1   9   1       24.71       34.09     12.98 o 
   2   9   1      224.31      212.95     14.45 o 
   3   9   1        4.16        9.59     14.10 o 
   4   9   1      100.65       63.61     11.66 o 
   5   9   1       25.41       16.25     15.32 o 
  -4  10   1        5.85       25.55     19.14 o 
  -3  10   1      222.03      195.20     23.49 o 
  -2  10   1        9.70       19.44      9.26 o 
  -1  10   1      246.96      246.76     15.43 o 
   0  10   1      106.13      128.13     19.07 o 
   2  10   1      131.24      120.05     19.22 o 
   3  10   1       43.35       64.02     12.20 o 
   4  10   1       80.38       63.36     13.80 o 
  -2  11   1       16.61        7.55     10.15 o 
  -1  11   1      249.84      265.35     20.22 o 
   0  11   1        0.64        1.40     13.48 o 
   1  11   1      238.08      250.08     24.56 o 
   2  11   1        0.65      -10.08     12.78 o 
  -2 -10   2        0.25        7.24     13.38 o 
  -1 -10   2      100.96      127.78     19.92 o 
   0 -10   2       10.01       21.96     14.28 o 
   1 -10   2       64.80       70.97     17.20 o 
   2 -10   2       17.96       21.79      9.21 o 
  -4  -9   2       14.21       13.11     10.77 o 
  -3  -9   2      205.12      141.91     20.91 o 
  -2  -9   2        3.39       11.83     13.03 o 
  -1  -9   2      361.45      352.36     26.01 o 
   0  -9   2        0.25        5.14      7.89 o 
   1  -9   2      320.82      315.19     15.67 o 
   2  -9   2        8.76        8.17      7.97 o 
   3  -9   2      181.06      183.58     13.55 o 
   4  -9   2       10.52        9.28      8.90 o 
  -5  -8   2        1.61        9.33     10.28 o 
  -4  -8   2      133.06      109.27     13.27 o 
  -3  -8   2       22.23       32.69      9.84 o 
  -2  -8   2      203.07      172.11     20.42 o 
  -1  -8   2       91.80      100.35     16.05 o 
   0  -8   2      252.63      226.89     13.42 o 
   1  -8   2      119.73      130.80     15.72 o 
   2  -8   2      107.45      111.94     11.06 o 
   3  -8   2      109.49      104.53     11.22 o 
   4  -8   2       21.61       30.93      9.00 o 
   5  -8   2       39.55       59.30     11.11 o 
  -5  -7   2       92.66      109.17     10.55 o 
  -4  -7   2       97.71      106.98      9.75 o 
  -3  -7   2      121.23      124.21     12.68 o 
  -2  -7   2      282.66      316.23     14.94 o 
  -1  -7   2       16.51       16.05     10.18 o 
   0  -7   2      658.86      699.93     22.29 o 
   1  -7   2        3.90        3.10      9.68 o 
   2  -7   2      453.93      412.49     16.65 o 
   3  -7   2       45.29       51.06      8.72 o 
   4  -7   2      154.34      136.46     11.88 o 
   5  -7   2       48.03       79.75     10.76 o 
   6  -7   2       42.33       29.01      9.35 o 
  -5  -6   2      248.07      254.72     12.35 o 
  -3  -6   2      733.37      675.65     18.18 o 
  -1  -6   2      667.75      588.79     12.78 o 
   0  -6   2      481.16      541.82     17.82 o 
   1  -6   2      456.07      474.46     16.78 o 
   2  -6   2      585.94      486.06     17.32 o 
   4  -6   2      332.76      273.14     13.74 o 
   6  -6   2      156.04      146.70     13.21 o 
  -7  -5   2       54.66       31.47      8.50 o 
  -5  -5   2      288.08      278.20     12.17 o 
  -3  -5   2      916.91      989.34     22.52 o 
  -1  -5   2      981.94      968.95     17.11 o 
   0  -5   2       33.10       39.70      3.61 o 
   1  -5   2     1301.65     1192.98     29.03 o 
   2  -5   2      218.97      171.53     10.13 o 
   3  -5   2     1141.69     1124.86     48.77 o 
   4  -5   2      189.73      153.31     11.31 o 
   5  -5   2      204.87      211.13     12.58 o 
   6  -5   2      119.75      126.25      9.81 o 
   7  -5   2       13.78        3.33      7.01 o 
  -7  -4   2        0.38       -4.48      6.66 o 
  -6  -4   2       63.31       85.34      8.68 o 
  -5  -4   2       10.50       15.88      6.07 o 
  -4  -4   2       45.80       54.61      6.69 o 
  -3  -4   2       52.27       69.69      7.54 o 
  -2  -4   2      191.27      160.72      6.79 o 
   0  -4   2      436.57      390.15      9.66 o 
   2  -4   2       96.98       88.24      7.21 o 
   4  -4   2       10.57        7.81      5.06 o 
   5  -4   2       49.13       38.88      6.66 o 
   6  -4   2        3.51       16.01      8.83 o 
   7  -4   2        0.98       -4.74      6.13 o 
  -8  -3   2       19.08       16.02      8.23 o 
  -7  -3   2       22.49       26.44      9.43 o 
  -6  -3   2      100.39       99.79      9.59 o 
  -4  -3   2       45.45       39.93      6.73 o 
  -2  -3   2       22.04       10.19      2.96 o 
  -1  -3   2     1445.62     1362.62     24.33 o 
   1  -3   2     1405.25     1383.12     30.19 o 
   2  -3   2        2.46       11.73      4.07 o 
   3  -3   2     1612.38     1458.34     27.19 o 
   4  -3   2        4.92       18.40      4.62 o 
   5  -3   2      479.28      439.97     13.50 o 
   7  -3   2       69.75       72.86      8.47 o 
   8  -3   2        0.03        5.08      8.98 o 
  -7  -2   2       83.04       81.58      8.98 o 
  -6  -2   2      161.30      172.05      9.91 o 
  -5  -2   2      348.50      358.80     14.45 o 
  -4  -2   2      648.79      638.42     14.04 o 
  -3  -2   2      652.90      680.15     13.91 o 
  -2  -2   2     1831.19     1761.96     29.93 o 
  -1  -2   2      137.84      157.82      5.24 o 
   0  -2   2     3995.32     4033.49     64.33 o 
   1  -2   2      148.95      122.77      5.91 o 
   2  -2   2     1141.29     1279.59     22.96 o 
   4  -2   2      471.76      504.15     12.07 o 
   6  -2   2      300.18      281.35     13.53 o 
   8  -2   2       36.52       25.71     13.63 o 
  -7  -1   2       24.80       33.74      7.35 o 
  -5  -1   2      317.84      325.04      8.64 o 
  -3  -1   2      978.29      896.13     17.10 o 
  -2  -1   2       69.14       64.31      3.48 o 
  -1  -1   2      240.29      292.15      7.41 o 
   0  -1   2      122.06      167.48      9.38 o 
   1  -1   2      325.60      336.06      6.32 o 
   2  -1   2       44.30       48.15      3.58 o 
   4  -1   2      136.06      159.40      8.05 o 
   6  -1   2      377.45      398.72     15.14 o 
   7  -1   2        5.49       -1.00      9.53 o 
   8  -1   2       66.72       59.20     15.42 o 
  -7   0   2       47.31       38.19      7.31 o 
  -5   0   2      497.65      460.39     12.32 o 
  -4   0   2       39.54       52.01      4.49 o 
  -3   0   2     2876.07     3049.77     43.15 o 
  -2   0   2      381.52      474.95      8.35 o 
  -1   0   2     1101.24     1165.71     36.06 o 
   0   0   2     1467.78     1619.10     38.73 o 
   1   0   2      832.78      998.03     17.03 o 
   2   0   2      363.26      405.87      8.82 o 
   4   0   2       29.32       32.42      4.01 o 
   5   0   2      269.05      279.68      9.43 o 
   6   0   2      254.21      298.11     14.29 o 
   7   0   2       22.83        8.89     10.38 o 
   8   0   2       57.99       79.97     16.47 o 
  -8   1   2       82.83       89.05     16.47 o 
  -7   1   2        0.10        7.63      7.62 o 
  -6   1   2      340.00      348.07     11.92 o 
  -5   1   2       45.45       57.64      5.65 o 
  -4   1   2      370.74      349.83      9.69 o 
  -3   1   2     1049.34     1212.17     22.02 o 
  -2   1   2     2013.52     2316.35     37.98 o 
  -1   1   2      565.93      550.02     13.07 o 
   0   1   2     5313.57     6045.50    275.93 o 
   2   1   2     1090.03     1264.58     21.75 o 
   3   1   2      844.26      992.20     18.42 o 
   5   1   2      162.28      135.63     10.02 o 
   7   1   2       21.38        9.12      9.31 o 
  -8   2   2       21.43       21.21     12.93 o 
  -6   2   2      167.97      162.24      8.99 o 
  -4   2   2      223.07      187.27      7.34 o 
  -3   2   2      429.01      368.58      9.15 o 
  -2   2   2     1234.82     1329.51     19.79 o 
  -1   2   2     1895.68     1722.64     28.57 o 
   0   2   2     3480.68     4027.32     87.17 o 
   2   2   2      460.53      525.20     22.71 o 
   3   2   2      505.61      575.36     15.91 o 
   4   2   2       29.98       41.63      5.93 o 
   5   2   2       72.72       55.45      7.95 o 
   7   2   2       10.72        6.53      7.97 o 
   8   2   2        0.02        9.45      9.36 o 
  -8   3   2        5.11        6.85     15.32 o 
  -7   3   2       58.72       78.99      7.92 o 
  -6   3   2       86.46       82.19      7.29 o 
  -5   3   2      283.02      333.26      9.30 o 
  -4   3   2      437.64      406.97      9.41 o 
  -3   3   2      288.39      326.73      7.55 o 
  -2   3   2     3088.03     3243.99     52.78 o 
  -1   3   2       62.90       46.65      3.36 o 
   0   3   2     7814.27     8815.74    137.78 o 
   2   3   2     2423.28     2588.95     53.46 o 
   3   3   2       74.24      103.79      8.51 o 
   4   3   2      494.73      494.63     19.32 o 
   6   3   2      180.50      192.62     12.65 o 
   8   3   2       21.53        9.50      9.89 o 
  -7   4   2      108.96       89.81      8.59 o 
  -5   4   2      639.12      629.99     15.86 o 
  -3   4   2     1704.17     1865.01     32.89 o 
   0   4   2     2840.85     3176.80     52.10 o 
   1   4   2     2269.28     2098.42     35.44 o 
   2   4   2     1584.55     1333.51     30.59 o 
   3   4   2     1600.57     1484.20     51.79 o 
   4   4   2      612.80      574.94     24.43 o 
   5   4   2      285.86      324.43     15.70 o 
   6   4   2      400.60      416.81     20.62 o 
   7   4   2       24.87       21.60      9.71 o 
   8   4   2       86.17       95.40     16.42 o 
  -7   5   2       18.06       15.91      6.66 o 
  -6   5   2      165.55      198.67     10.19 o 
  -5   5   2      232.52      296.73     13.72 o 
  -4   5   2      220.27      222.47     11.54 o 
  -2   5   2      258.14      245.39      8.20 o 
   0   5   2       39.59       37.46      6.46 o 
   1   5   2     2797.55     2695.40     78.16 o 
   3   5   2     2762.72     2432.54     53.50 o 
   5   5   2      609.86      510.61     27.00 o 
   7   5   2       54.02       32.29     21.74 o 
  -7   6   2        0.56        3.81      7.89 o 
  -6   6   2      126.63      124.02     11.42 o 
  -4   6   2      254.53      222.65     12.38 o 
  -2   6   2      440.42      339.52     13.84 o 
   0   6   2      164.42      148.04      7.51 o 
   1   6   2      281.64      273.07     17.82 o 
   3   6   2      845.78      695.82     21.68 o 
   5   6   2      281.71      249.74     21.29 o 
   7   6   2       40.25       41.75     25.98 o 
  -6   7   2      158.80      140.35     12.73 o 
  -4   7   2      450.61      504.88     18.86 o 
  -2   7   2     1245.87     1209.82     31.22 o 
  -1   7   2        5.87       12.61     13.60 o 
   0   7   2     1905.73     1872.46     35.03 o 
   1   7   2       70.40       57.95      6.54 o 
   2   7   2     1214.72     1205.57     31.45 o 
   3   7   2      292.86      239.15     14.15 o 
   4   7   2      605.75      621.11     21.92 o 
   5   7   2      189.63      195.16     14.38 o 
   6   7   2      205.53      212.24     16.33 o 
  -6   8   2        2.12       -0.05      9.18 o 
  -5   8   2      100.60      147.67     13.30 o 
  -4   8   2        5.93       -2.42      7.73 o 
  -3   8   2      288.92      339.98     15.95 o 
  -2   8   2       14.18       33.47      8.70 o 
  -1   8   2      440.45      473.65     18.53 o 
   0   8   2       19.58       34.75      8.55 o 
   1   8   2      573.97      515.76     30.12 o 
   2   8   2       25.25       31.54      8.76 o 
   3   8   2      313.30      280.66     18.09 o 
   5   8   2      102.49       97.99     17.17 o 
   6   8   2        6.09        6.16     10.70 o 
  -5   9   2        5.49        0.10      8.62 o 
  -4   9   2       70.99       77.90     11.58 o 
  -3   9   2        8.91       20.25     11.41 o 
  -2   9   2      192.18      182.24     13.15 o 
  -1   9   2       34.97       43.88      9.72 o 
   0   9   2      281.34      293.11     15.11 o 
   1   9   2       17.17       16.87     12.48 o 
   2   9   2      200.30      213.28     14.19 o 
   4   9   2      127.54      127.82     13.46 o 
   5   9   2        9.17        0.85      9.27 o 
  -4  10   2       84.01       71.97     11.85 o 
  -3  10   2      272.84      285.98     38.44 o 
  -2  10   2       82.11       97.89     12.59 o 
  -1  10   2      419.05      455.80     24.53 o 
   1  10   2      441.63      427.48     28.50 o 
   2  10   2        3.11        0.50     12.33 o 
   3  10   2      296.79      265.38     16.67 o 
   4  10   2        5.25       16.42     10.79 o 
  -2  11   2       98.06       73.03     12.67 o 
  -1  11   2       37.46       66.78     29.48 o 
   0  11   2       58.19       36.79     15.47 o 
   1  11   2       89.54       81.71     18.22 o 
   2  11   2       18.10       21.71     14.92 o 
   3  11   2       97.94       72.38     17.72 o 
   0 -10   3        0.48       -3.04     12.68 o 
  -2  -9   3      177.22      164.82     21.31 o 
  -1  -9   3        3.56        9.13     12.48 o 
   0  -9   3      124.05      116.20     12.35 o 
   1  -9   3        6.12       17.29      8.29 o 
   2  -9   3       41.65       48.53     10.02 o 
   3  -9   3        4.65       -2.22      7.78 o 
  -4  -8   3       58.07       49.71      9.67 o 
  -3  -8   3        1.41       10.69      8.45 o 
  -2  -8   3       67.02       55.76     15.47 o 
  -1  -8   3       67.09       69.41     14.58 o 
   0  -8   3       40.75       47.33     12.30 o 
   1  -8   3       82.27       86.91     28.33 o 
   2  -8   3        9.80       19.45      8.22 o 
   3  -8   3       43.63       49.90      9.65 o 
   4  -8   3        5.67        4.02      7.85 o 
  -5  -7   3      189.92      177.68     23.45 o 
  -4  -7   3       93.69       86.70      9.74 o 
  -3  -7   3      443.26      389.78     14.12 o 
  -2  -7   3      149.26      140.18      9.22 o 
  -1  -7   3      377.95      337.15     15.11 o 
   0  -7   3      209.11      192.99     12.40 o 
   1  -7   3      232.11      278.07     13.77 o 
   2  -7   3      185.36      171.71     11.90 o 
   4  -7   3      103.12      121.63     24.38 o 
  -6  -6   3      111.93      129.27     11.21 o 
  -5  -6   3       94.05       82.91      9.18 o 
  -4  -6   3      150.15      153.88     10.35 o 
  -3  -6   3      594.44      601.85     17.18 o 
  -2  -6   3      208.48      166.31      7.76 o 
  -1  -6   3      983.95      993.50     18.55 o 
   0  -6   3       40.95       62.32     13.35 o 
   1  -6   3      875.90      899.96     25.16 o 
   2  -6   3       39.58       61.61      8.63 o 
   3  -6   3      485.55      489.59     18.03 o 
   4  -6   3       75.77       67.31     15.55 o 
   5  -6   3       78.21       61.27      9.72 o 
   6  -6   3       46.22       50.69     10.22 o 
  -7  -5   3        0.05        3.45      9.44 o 
  -6  -5   3       84.02       95.38      9.77 o 
  -5  -5   3       28.00       60.81     18.89 o 
  -4  -5   3      228.35      215.87     10.47 o 
  -3  -5   3      522.42      620.21     32.02 o 
  -2  -5   3      658.43      568.32     14.65 o 
  -1  -5   3     1601.75     1635.03     30.64 o 
   0  -5   3      585.15      564.55     13.60 o 
   1  -5   3     1551.93     1607.65     37.21 o 
   3  -5   3      951.16      871.21     24.67 o 
   5  -5   3      230.89      205.62     18.99 o 
   7  -5   3       39.45       35.02      8.88 o 
  -7  -4   3       17.46       40.25     11.08 o 
  -6  -4   3      144.12      108.14     10.97 o 
  -4  -4   3      361.75      278.48     13.23 o 
  -2  -4   3      992.14      910.40     24.35 o 
  -1  -4   3      578.91      519.56     12.59 o 
   0  -4   3     1266.10     1327.17     24.46 o 
   1  -4   3      420.47      476.93     11.00 o 
   3  -4   3      331.00      293.45     12.68 o 
   5  -4   3      105.44      130.32      9.24 o 
   6  -4   3       49.55       41.95     10.33 o 
   7  -4   3       20.20       22.56      7.56 o 
  -7  -3   3       33.72       61.21     11.52 o 
  -6  -3   3       45.58       46.20      8.65 o 
  -5  -3   3      136.04      164.19     10.86 o 
  -4  -3   3      236.41      182.20      7.76 o 
  -3  -3   3      149.42      164.02      6.99 o 
  -2  -3   3      789.92      701.40     20.03 o 
  -1  -3   3       12.03       16.15      3.25 o 
   0  -3   3     1506.73     1407.50     25.14 o 
   1  -3   3       42.98       24.86      2.78 o 
   2  -3   3      446.37      472.28     14.31 o 
   4  -3   3      164.24      166.07      8.49 o 
   6  -3   3      124.43      127.26      9.22 o 
  -8  -2   3        1.25        7.49     10.32 o 
  -7  -2   3       83.98       76.88     11.84 o 
  -5  -2   3      393.36      338.63     14.14 o 
  -3  -2   3     1080.96     1040.63     19.83 o 
  -1  -2   3      603.03      693.65     17.54 o 
   0  -2   3      314.49      411.91      9.19 o 
   2  -2   3      247.79      238.98      7.47 o 
   3  -2   3      712.57      775.88     13.69 o 
   4  -2   3      267.98      244.82      9.18 o 
   6  -2   3      311.69      335.58     22.54 o 
   8  -2   3       75.70       90.71     11.93 o 
  -8  -1   3       35.78       44.65     11.75 o 
  -7  -1   3        3.38       -1.20     12.28 o 
  -6  -1   3      138.50      170.63     11.29 o 
  -5  -1   3       97.83      102.06     15.17 o 
  -4  -1   3       46.50       46.79      4.71 o 
  -3  -1   3      850.68      965.08     26.23 o 
  -2  -1   3       58.69       75.90     16.12 o 
  -1  -1   3      866.97      995.77     43.17 o 
   1  -1   3     1288.36     1254.24     18.68 o 
   2  -1   3      204.25      214.78      6.05 o 
   3  -1   3     1358.77     1298.31     23.55 o 
   4  -1   3       69.47      103.12      6.07 o 
   5  -1   3       75.25       61.22      7.41 o 
  -8   0   3       18.82       26.62     16.27 o 
  -7   0   3        9.05        8.64     11.43 o 
  -6   0   3      245.20      253.32     13.07 o 
  -4   0   3      350.89      357.72      8.49 o 
  -2   0   3     1464.28     1320.15     22.81 o 
  -1   0   3     1089.27     1073.03     46.82 o 
   0   0   3     1706.82     1614.50     28.37 o 
   1   0   3     1063.44     1056.91     22.64 o 
   7   0   3       26.23       24.71     11.48 o 
  -8   1   3        9.27        1.45     10.23 o 
  -7   1   3       49.58       47.67     14.53 o 
  -6   1   3      152.09      161.20      8.62 o 
  -5   1   3      251.52      304.70     10.23 o 
  -4   1   3      203.04      225.87      7.87 o 
  -2   1   3      483.09      379.52      7.34 o 
  -1   1   3      544.39      470.67      9.82 o 
   0   1   3      577.33      472.42     11.72 o 
   1   1   3      304.78      357.45      7.61 o 
   2   1   3      100.61      129.19      5.45 o 
   3   1   3      329.58      338.01      8.79 o 
   4   1   3      228.96      221.12      7.67 o 
   6   1   3      117.80      132.31     11.21 o 
   7   1   3        0.62        8.48      8.32 o 
   8   1   3        9.99        0.65     11.63 o 
  -7   2   3       35.39       45.32     13.73 o 
  -6   2   3       29.20       42.06      6.41 o 
  -5   2   3      347.30      371.88     11.43 o 
  -4   2   3      123.83      137.49      6.55 o 
  -3   2   3      361.43      396.23      9.77 o 
  -2   2   3      719.76      766.81     12.35 o 
  -1   2   3      998.54     1147.20     19.87 o 
   0   2   3     2874.65     3010.23     54.93 o 
   1   2   3      970.59     1022.12     34.45 o 
   2   2   3      474.76      427.60      9.23 o 
   4   2   3      128.95      112.32      6.22 o 
   6   2   3      113.31      109.27     11.81 o 
   7   2   3        7.31       15.98      8.58 o 
  -7   3   3       30.51       38.06      8.17 o 
  -5   3   3      387.00      418.44     10.54 o 
  -3   3   3     1069.75     1068.82     17.47 o 
   0   3   3     1003.61     1038.17     18.58 o 
   1   3   3      290.09      263.25      5.50 o 
   4   3   3      327.95      285.10     14.28 o 
   6   3   3      215.01      234.42     14.23 o 
   7   3   3        0.16        1.01      8.36 o 
   8   3   3       33.62       30.40     12.03 o 
  -7   4   3       59.39       50.08      8.60 o 
  -6   4   3      361.62      424.66     13.30 o 
  -5   4   3      704.41      632.28     13.65 o 
  -4   4   3      676.14      648.35     13.04 o 
  -3   4   3     3666.70     3857.47     63.65 o 
  -2   4   3     1386.80     1281.29     23.84 o 
  -1   4   3     4470.70     4767.96     85.39 o 
   0   4   3      322.69      333.59     12.55 o 
   5   4   3      683.66      687.92     26.58 o 
   7   4   3      156.22      120.48     13.24 o 
  -7   5   3       39.00       62.90      9.82 o 
  -6   5   3      332.52      290.44     12.64 o 
  -4   5   3     1025.35      847.96     23.21 o 
  -2   5   3     3113.22     2853.21     48.38 o 
  -1   5   3       37.22       40.92      6.16 o 
   0   5   3     2760.84     3036.26     53.27 o 
   1   5   3      106.45       94.65      5.43 o 
   3   5   3      596.45      534.37     27.23 o 
   5   5   3      230.91      257.12     21.26 o 
   7   5   3       57.99       78.65     12.26 o 
  -7   6   3        0.83        1.74      7.79 o 
  -6   6   3       31.75       23.45      8.05 o 
  -5   6   3       13.44       31.09      7.86 o 
  -4   6   3      254.82      226.08     12.57 o 
  -2   6   3     1713.33     1620.88     38.80 o 
   0   6   3     3087.50     3272.90     71.65 o 
   1   6   3      106.45      127.61      6.86 o 
   2   6   3     1079.78     1257.59     36.54 o 
   3   6   3      273.63      249.87     12.81 o 
   4   6   3      193.87      203.69     14.20 o 
   5   6   3       86.28      104.19     18.12 o 
   6   6   3       22.96       17.14      9.15 o 
   7   6   3       14.65        3.72      9.87 o 
  -5   7   3      141.16      133.91     12.04 o 
  -4   7   3       39.21       64.82     10.56 o 
  -3   7   3      414.41      378.41     16.00 o 
  -2   7   3      369.91      376.74     26.73 o 
  -1   7   3      427.70      375.28     29.95 o 
   0   7   3      948.52     1023.08     22.23 o 
   1   7   3      196.06      243.79      9.73 o 
   2   7   3      359.95      402.74     16.22 o 
   4   7   3      102.91       95.09     12.90 o 
   6   7   3       48.04       36.73     10.66 o 
  -5   8   3      139.26      129.30     12.85 o 
  -3   8   3      464.56      463.67     18.37 o 
  -2   8   3      183.02      245.92     25.83 o 
  -1   8   3      629.23      730.30     23.35 o 
   0   8   3      634.02      695.50     18.13 o 
   1   8   3      679.14      675.80     24.76 o 
   2   8   3      445.89      400.28     17.27 o 
   3   8   3      463.65      485.73     19.34 o 
   4   8   3      212.82      216.49     35.37 o 
   5   8   3      172.52      169.49     17.12 o 
   6   8   3      109.52      133.24     14.76 o 
  -5   9   3        6.52        8.66      8.88 o 
  -4   9   3       89.83       75.40     11.66 o 
  -3   9   3       55.10       72.29     10.71 o 
  -2   9   3      127.28      164.27     13.27 o 
  -1   9   3       99.12      141.57     18.09 o 
   0   9   3       95.14      103.86     12.80 o 
   1   9   3      159.69      170.24     13.14 o 
   2   9   3       56.13       48.81     10.56 o 
   3   9   3      168.17      166.78     18.79 o 
   4   9   3       10.80       15.87      9.61 o 
   5   9   3       63.59       52.29     15.57 o 
  -4  10   3       28.47       27.03     10.27 o 
  -2  10   3       52.18       54.90     11.59 o 
  -1  10   3       25.45       30.20      9.90 o 
   0  10   3       50.26       63.39     16.02 o 
   1  10   3       98.92      114.31     17.72 o 
   2  10   3       16.09       39.59     10.17 o 
   3  10   3      175.39      148.67     19.52 o 
   4  10   3        0.33        0.24      9.34 o 
  -3  11   3       67.26       68.75     12.39 o 
  -2  11   3      163.53      194.98     16.99 o 
   0  11   3      241.51      258.11     23.91 o 
   1  11   3        1.83       -6.14     12.63 o 
   2  11   3      158.93      171.56     21.56 o 
   3  11   3       10.26        7.69     12.88 o 
  -2  -9   4       97.61       93.04     18.47 o 
  -1  -9   4        5.17        5.74     12.78 o 
   0  -9   4      145.17      174.86     14.33 o 
   1  -9   4        0.18       -7.86      8.49 o 
   2  -9   4       95.75       78.23     11.39 o 
  -4  -8   4        0.63       -1.58      7.29 o 
  -3  -8   4       91.81       58.50     17.27 o 
  -2  -8   4        5.54       -4.59     13.03 o 
  -1  -8   4       63.79       38.30     15.67 o 
   1  -8   4       25.29       31.46      8.47 o 
   2  -8   4        0.93        6.18     12.33 o 
   3  -8   4       10.03       25.71      8.77 o 
   4  -8   4        2.95        4.38      7.98 o 
  -5  -7   4       14.98       20.55      7.80 o 
  -4  -7   4       25.64       20.07      7.27 o 
  -3  -7   4       71.18       88.76     11.90 o 
  -2  -7   4       77.91       74.77     16.62 o 
  -1  -7   4       88.69      112.85     10.71 o 
   0  -7   4      128.30      123.60     16.62 o 
   1  -7   4       69.72       66.23     10.18 o 
   2  -7   4      117.39      124.27     11.31 o 
   3  -7   4       44.23       47.91      9.19 o 
   4  -7   4       54.27       46.88      9.76 o 
   5  -7   4        4.41        3.49     10.71 o 
  -6  -6   4      130.71       92.21     13.57 o 
  -4  -6   4      262.85      220.36     11.29 o 
  -3  -6   4       82.76      112.50      8.81 o 
  -2  -6   4      463.92      417.68     26.37 o 
  -1  -6   4      353.70      367.49     15.47 o 
   0  -6   4      432.53      536.34     18.61 o 
   1  -6   4      488.77      441.27     16.69 o 
   3  -6   4      342.90      308.62     14.62 o 
   5  -6   4       84.22       69.08     22.14 o 
  -6  -5   4       62.53       35.27     10.70 o 
  -5  -5   4      204.82      270.36     12.13 o 
  -4  -5   4      264.49      240.61     13.34 o 
  -2  -5   4      861.39      875.80     20.62 o 
   0  -5   4     1461.62     1526.79     58.48 o 
   2  -5   4      493.95      572.26     22.81 o 
   3  -5   4      409.09      359.81     15.08 o 
   4  -5   4      113.62      136.16     11.12 o 
   5  -5   4      132.40      170.93     13.23 o 
   6  -5   4       29.70       11.79      8.76 o 
  -7  -4   4       46.71       69.48     12.64 o 
  -6  -4   4       23.36       13.93     11.48 o 
  -5  -4   4      358.21      435.84     17.30 o 
  -4  -4   4      182.18      167.50     20.57 o 
  -3  -4   4      769.81      732.37     17.08 o 
  -2  -4   4      746.96      830.92     18.50 o 
   0  -4   4     1823.70     1937.97     34.38 o 
   2  -4   4      778.73      750.90     20.93 o 
   4  -4   4      212.15      174.46     11.48 o 
   6  -4   4       70.55       46.06      7.78 o 
   7  -4   4        3.02        6.18      6.93 o 
  -7  -3   4       55.57       42.90     10.75 o 
  -5  -3   4      307.64      289.31     13.45 o 
  -3  -3   4      884.20      789.02     17.31 o 
  -1  -3   4      272.77      225.31      7.97 o 
   0  -3   4      175.72      160.90      6.83 o 
   1  -3   4      138.23      148.07      5.75 o 
   2  -3   4      197.57      152.24      8.47 o 
   4  -3   4      100.48      103.02      7.79 o 
   5  -3   4       33.99       56.26      7.33 o 
   6  -3   4       67.34       82.78      8.16 o 
   7  -3   4        4.43       13.60      6.88 o 
  -7  -2   4       49.48       42.93     15.12 o 
  -6  -2   4       45.59       60.20     14.97 o 
  -5  -2   4      263.44      255.37     13.70 o 
  -4  -2   4       53.10       69.70      5.85 o 
  -3  -2   4     1344.44     1425.77     29.05 o 
  -2  -2   4      510.07      416.67     10.35 o 
  -1  -2   4     1683.50     1729.55     31.86 o 
   0  -2   4      474.19      525.75     11.57 o 
   1  -2   4     2360.39     2206.08     42.66 o 
   3  -2   4     2061.05     1971.45     35.17 o 
   4  -2   4       54.35       73.23      6.56 o 
   5  -2   4      309.90      292.00     11.35 o 
   7  -2   4       17.10       23.47      8.40 o 
  -8  -1   4        6.64      -13.43     13.43 o 
  -7  -1   4        1.02        2.90     12.28 o 
  -6  -1   4       86.49       78.47     15.17 o 
   0  -1   4     3734.76     4085.95     65.38 o 
   5  -1   4      525.99      430.14     15.97 o 
   7  -1   4       56.51       52.16     13.23 o 
  -8   0   4        0.32        5.54     14.53 o 
  -7   0   4       31.50       32.94     14.28 o 
  -6   0   4       47.97       51.69      8.41 o 
  -4   0   4      254.77      232.42      9.87 o 
  -2   0   4     1942.30     1688.94     28.81 o 
   0   0   4     4383.11     4457.99     70.56 o 
   4   0   4      186.80      211.70      9.07 o 
   5   0   4      370.49      376.43     14.33 o 
   6   0   4       95.94       69.53     12.88 o 
   7   0   4       46.39       70.23     14.28 o 
   8   0   4       11.23        8.19     12.43 o 
  -7   1   4       32.35       48.67     14.87 o 
  -5   1   4      369.55      386.51     10.19 o 
  -3   1   4     1070.15      964.39     16.09 o 
  -2   1   4      488.50      523.20      9.41 o 
  -1   1   4      136.79      100.78      5.54 o 
   0   1   4     1919.35     2095.06     34.14 o 
   4   1   4      156.14      138.67      9.14 o 
   6   1   4      217.27      198.66     12.75 o 
   8   1   4       45.25       36.29     13.78 o 
  -7   2   4       50.78       52.70      9.36 o 
  -5   2   4      280.50      276.59     10.02 o 
  -4   2   4      114.75      121.84      6.49 o 
  -3   2   4      830.27      835.45     14.50 o 
  -2   2   4      227.67      160.21      4.71 o 
  -1   2   4      141.46      184.25      6.60 o 
   0   2   4      387.93      388.10      8.13 o 
   1   2   4      199.70      205.03      5.69 o 
   4   2   4      153.27      176.24      9.25 o 
   6   2   4      248.69      308.60     15.26 o 
   7   2   4        8.29        3.86      7.97 o 
   8   2   4       50.29       65.49     15.47 o 
  -7   3   4        4.40        2.15      9.43 o 
  -6   3   4       83.28      107.95     12.53 o 
  -5   3   4       46.25       46.14      5.15 o 
  -4   3   4       62.91       54.96      4.46 o 
  -3   3   4      343.15      387.60      8.42 o 
  -2   3   4      745.99      835.57     16.29 o 
  -1   3   4        9.31       24.18      3.10 o 
   0   3   4     1761.40     1858.48     26.94 o 
   1   3   4       75.58       50.02      3.25 o 
   2   3   4      467.17      528.13     11.26 o 
   3   3   4      312.67      313.08      8.53 o 
   4   3   4       12.69       15.81      5.99 o 
   5   3   4        9.79        8.76      6.60 o 
   7   3   4        1.37       -4.25     16.02 o 
   8   3   4        8.50       11.43     10.55 o 
  -7   4   4        4.55        6.44     10.98 o 
  -6   4   4       49.58       46.22     12.08 o 
  -4   4   4       97.17      107.17      6.85 o 
  -2   4   4      903.02      810.34     16.60 o 
   0   4   4     1388.52     1390.93     25.37 o 
   1   4   4     1478.66     1371.93     20.82 o 
   3   4   4     1128.69     1008.83     25.90 o 
   4   4   4       44.61       50.33      7.86 o 
   5   4   4      190.64      167.06     12.28 o 
   7   4   4       34.17       44.97     17.20 o 
  -7   5   4       98.78      107.77     16.87 o 
  -6   5   4      120.24       94.44     15.22 o 
  -5   5   4      434.33      450.54     18.42 o 
  -4   5   4      661.17      720.95     17.17 o 
  -3   5   4      566.14      507.18     13.32 o 
  -2   5   4     4194.53     4610.84     75.59 o 
  -1   5   4       89.26      103.92      6.18 o 
   0   5   4     8920.70    10229.57    161.07 o 
   1   5   4       21.30       35.80      4.08 o 
   2   5   4     3396.86     3713.41     60.94 o 
   4   5   4      803.79      761.23     23.30 o 
   6   5   4      161.51      142.27     13.98 o 
  -7   6   4       21.38       29.55     13.33 o 
  -6   6   4       25.90       53.26     14.03 o 
  -5   6   4      180.30      197.72     12.14 o 
  -3   6   4      375.27      322.62     11.15 o 
  -2   6   4       52.71       71.40      6.30 o 
  -1   6   4       65.79       71.99      6.17 o 
   0   6   4      640.37      619.86     17.93 o 
   1   6   4        7.74       18.77      4.39 o 
   2   6   4      278.18      202.75     11.21 o 
   4   6   4       79.11       94.09     10.31 o 
   6   6   4       33.28       33.07     13.78 o 
   7   6   4        0.05       -4.62     21.36 o 
  -6   7   4        7.92       16.27     13.43 o 
  -5   7   4      153.70      154.41     17.75 o 
  -3   7   4      482.78      515.41     18.76 o 
  -1   7   4      548.21      630.05     39.85 o 
   0   7   4      372.31      391.43     12.75 o 
   1   7   4      714.96      695.71     16.63 o 
   2   7   4      412.45      353.11     15.25 o 
   3   7   4      489.63      460.93     18.00 o 
   4   7   4      193.12      195.44     13.36 o 
   5   7   4      128.20      106.01     16.77 o 
   6   7   4       62.69       78.11     11.93 o 
  -6   8   4       88.51       75.92     17.97 o 
  -5   8   4       24.98       20.88      9.15 o 
  -4   8   4      220.56      229.10     17.82 o 
  -3   8   4      120.12      163.14     12.45 o 
  -2   8   4      420.09      367.46     25.58 o 
  -1   8   4      239.72      315.46     28.00 o 
   0   8   4      252.55      240.32     11.21 o 
   1   8   4      486.39      455.25     23.81 o 
   3   8   4      399.82      330.28     16.08 o 
   5   8   4       95.99       86.04     12.07 o 
  -4   9   4      224.52      208.11     14.71 o 
  -2   9   4      600.56      626.15     22.41 o 
   0   9   4      696.38      831.20     20.93 o 
   1   9   4      442.73      409.31     40.86 o 
   3   9   4      526.49      471.28     19.75 o 
   5   9   4      227.42      236.65     17.11 o 
  -4  10   4       52.77       70.66     11.65 o 
  -3  10   4      142.14      135.30     13.87 o 
  -2  10   4      237.96      307.05     36.94 o 
  -1  10   4      140.57      138.78     13.53 o 
   0  10   4      449.03      505.25     29.50 o 
   1  10   4       30.24       22.36     12.48 o 
   2  10   4      316.79      318.29     17.09 o 
   4  10   4      126.67      116.06     20.64 o 
  -3  11   4      114.40      119.01     14.52 o 
  -2  11   4        9.57       10.99     16.82 o 
  -1  11   4      194.07      228.01     16.85 o 
   0  11   4       62.63       68.63     16.92 o 
   1  11   4      168.61      202.91     22.76 o 
   2  11   4       91.15       88.25     16.97 o 
   3  11   4       57.16       86.08     13.38 o 
  -3  -8   5       37.26       19.97     15.07 o 
  -2  -8   5        1.25        7.64     13.43 o 
  -1  -8   5       79.63       71.97     10.80 o 
   0  -8   5        3.57        2.20      8.30 o 
   1  -8   5       99.27      100.27     11.63 o 
   2  -8   5       19.99       11.17     10.88 o 
   3  -8   5       71.01       71.79     10.99 o 
  -4  -7   5       20.55       13.86     10.81 o 
  -3  -7   5       10.36       16.02     14.30 o 
  -1  -7   5       37.46       30.12      8.63 o 
   0  -7   5        7.14        6.81     11.78 o 
   1  -7   5       51.51       62.16      9.57 o 
   2  -7   5        1.87        3.98     15.57 o 
   3  -7   5       53.86       53.44      9.67 o 
   4  -7   5        2.65        1.01      7.58 o 
  -5  -6   5       23.66       32.43      9.64 o 
  -4  -6   5       64.43       74.72     14.13 o 
  -3  -6   5       15.78       16.13     12.05 o 
  -2  -6   5      102.97      131.38      9.68 o 
  -1  -6   5        2.38       -0.45      5.84 o 
   0  -6   5      139.41      151.10     12.33 o 
   1  -6   5       28.74        9.81      8.59 o 
   2  -6   5       63.78       65.20      8.86 o 
   3  -6   5       67.00       66.51      9.42 o 
   4  -6   5       30.82       45.44      8.95 o 
   5  -6   5       44.91       41.19      9.47 o 
  -6  -5   5        6.05        8.32      8.93 o 
  -5  -5   5      158.65      148.50     18.42 o 
  -4  -5   5       56.05       92.94     14.38 o 
  -3  -5   5      419.81      393.01     23.84 o 
  -2  -5   5      160.51      221.63     17.46 o 
  -1  -5   5      337.97      366.07     16.56 o 
   0  -5   5      419.75      410.73     15.82 o 
   2  -5   5      322.38      278.48     13.29 o 
   4  -5   5      159.72      124.73     12.30 o 
   6  -5   5       61.45       46.99      9.84 o 
  -5  -4   5      201.62      171.11     17.52 o 
  -3  -4   5      799.03      716.52     17.46 o 
  -1  -4   5      883.87      860.03     19.19 o 
   0  -4   5       72.66       70.33      6.62 o 
   1  -4   5      530.27      619.64     33.59 o 
   2  -4   5      169.25      140.86      9.75 o 
   4  -4   5      102.76       95.54      9.70 o 
   6  -4   5       41.28       45.51      8.06 o 
  -7  -3   5        5.10        5.49     13.53 o 
  -6  -3   5       45.42       51.51     14.43 o 
  -5  -3   5       51.11       48.07     12.58 o 
  -4  -3   5       27.87       38.55      7.38 o 
  -3  -3   5      549.21      487.88     13.10 o 
  -2  -3   5      121.43      123.48      7.24 o 
  -1  -3   5      922.70      828.73     27.29 o 
   0  -3   5       34.12       54.32      5.15 o 
   1  -3   5      737.68      733.37     15.80 o 
   2  -3   5       49.91       77.48      7.28 o 
   3  -3   5      359.68      398.55     14.95 o 
   4  -3   5       49.21       57.39      6.83 o 
   5  -3   5       29.93       26.16      6.23 o 
   6  -3   5       22.68       27.36      6.95 o 
   7  -3   5        2.81       -4.95      7.41 o 
  -7  -2   5        0.46       -2.15     12.93 o 
  -6  -2   5      120.37      117.35     17.92 o 
  -4  -2   5      237.65      276.11     12.34 o 
  -3  -2   5      108.79      145.94      7.76 o 
  -2  -2   5     1186.51     1270.27     24.06 o 
  -1  -2   5      238.28      192.41     10.76 o 
   0  -2   5     2371.49     2458.25     44.49 o 
   1  -2   5      195.13      202.62      6.80 o 
   2  -2   5      781.72      826.76     14.57 o 
   3  -2   5      347.80      347.61     10.81 o 
   4  -2   5      194.97      174.79      8.97 o 
   5  -2   5       85.26      107.99      8.30 o 
   6  -2   5       49.80       33.23      6.82 o 
   7  -2   5       15.83       13.54      8.06 o 
  -7  -1   5       16.50       22.51     13.38 o 
  -4  -1   5       98.99      103.55      8.77 o 
  -1  -1   5       85.24      114.27      5.68 o 
   0  -1   5     2757.76     3039.08     49.97 o 
   1  -1   5      204.00      163.64      6.65 o 
   2  -1   5      999.80      880.43     15.03 o 
   3  -1   5      448.65      474.85     10.17 o 
   4  -1   5      169.77      155.78     10.01 o 
   6  -1   5       29.48       30.05     10.88 o 
   7  -1   5       74.01       95.64     15.72 o 
  -7   0   5       75.48       92.99     18.07 o 
  -5   0   5      476.29      492.52     17.53 o 
  -3   0   5     1318.80     1242.86     23.02 o 
  -1   0   5     1324.70     1546.99     37.45 o 
   0   0   5     8093.70     8776.96    148.59 o 
   1   0   5     1267.48     1372.92     20.83 o 
   6   0   5      518.04      422.34     24.31 o 
  -7   1   5       49.12       35.54     14.63 o 
  -5   1   5      331.31      333.40     11.75 o 
  -4   1   5      441.27      473.33     12.99 o 
  -3   1   5     1352.54     1536.81     27.41 o 
  -2   1   5     1236.30     1103.67     26.04 o 
  -1   1   5     1554.95     1797.08     63.37 o 
   0   1   5      269.73      343.28      6.66 o 
   1   1   5     2467.99     2223.62     80.24 o 
   3   1   5     1439.84     1322.89     24.61 o 
   5   1   5      100.21      118.81     12.48 o 
   7   1   5        1.21       15.27     10.78 o 
  -7   2   5       16.15        2.86      6.65 o 
  -5   2   5       81.02      108.23      8.19 o 
  -4   2   5        4.17        1.41      4.50 o 
  -2   2   5       34.02       39.39      4.26 o 
   1   2   5      941.62      775.68     14.72 o 
   2   2   5       23.39        9.10      3.29 o 
   3   2   5     1407.79     1172.68     29.80 o 
   5   2   5      186.83      156.94     15.32 o 
   7   2   5       12.65       14.21     13.35 o 
  -7   3   5       27.01       26.49      7.11 o 
  -6   3   5      107.75      104.03      8.72 o 
  -5   3   5       37.83       69.16      9.03 o 
  -2   3   5      128.65      161.04      5.23 o 
  -1   3   5       31.09       45.44      2.99 o 
   0   3   5      513.05      421.16      9.28 o 
   2   3   5      271.64      205.56      6.74 o 
   3   3   5      708.67      702.90     17.96 o 
   4   3   5      149.30      161.25     15.55 o 
   6   3   5       17.45       19.54      8.14 o 
  -7   4   5       20.75       26.70     12.38 o 
  -6   4   5        7.08       14.97      7.75 o 
  -5   4   5      120.66      130.21     11.03 o 
  -3   4   5      203.21      190.46      7.82 o 
  -1   4   5      116.07      109.26      4.89 o 
   0   4   5     1405.36     1333.08     20.72 o 
   3   4   5      201.49      170.57     10.14 o 
   4   4   5      356.13      295.58     20.69 o 
   5   4   5       72.04       92.96     10.33 o 
   6   4   5       72.43       41.79      9.58 o 
   7   4   5       16.12       13.71     22.39 o 
  -7   5   5       36.84       45.17     13.93 o 
  -6   5   5       16.45       39.88     12.83 o 
  -5   5   5      313.78      343.19     15.70 o 
  -3   5   5      794.62      710.78     16.60 o 
  -1   5   5      447.44      383.90     10.48 o 
   0   5   5      527.88      517.28     10.46 o 
   4   5   5      427.38      339.81     21.51 o 
   6   5   5      198.54      172.39     13.89 o 
   7   5   5        9.00       -0.63     21.91 o 
  -7   6   5       28.30       16.02     13.18 o 
  -6   6   5       40.33       70.53     15.02 o 
  -5   6   5      231.74      229.31     19.32 o 
  -3   6   5      665.44      628.23     16.02 o 
  -1   6   5      388.18      345.78     11.50 o 
   0   6   5      292.56      274.15     11.40 o 
   1   6   5      314.69      311.85      8.14 o 
   4   6   5      251.40      221.43     13.48 o 
   5   6   5       57.95       94.14     15.12 o 
   6   6   5      135.93      160.45     20.96 o 
  -6   7   5       76.04       84.36     17.37 o 
  -5   7   5       61.02       66.99     15.72 o 
  -4   7   5      136.42      152.00     18.09 o 
  -3   7   5      213.14      220.18     13.05 o 
  -2   7   5      349.21      348.15     13.89 o 
  -1   7   5      126.54      127.86      8.47 o 
   0   7   5      438.34      413.20     22.75 o 
   1   7   5      167.71      149.30      8.29 o 
   2   7   5      150.02      189.32     11.99 o 
   3   7   5      259.50      253.80     13.85 o 
   5   7   5       93.11       84.14     11.23 o 
  -6   8   5       44.59       35.14     15.82 o 
  -4   8   5      108.68      120.54     11.84 o 
  -3   8   5       13.58       31.27      8.36 o 
  -2   8   5      364.41      396.18     17.16 o 
  -1   8   5       34.85       44.21     13.10 o 
   0   8   5      616.05      639.25     17.30 o 
   1   8   5        0.82       -2.17      7.47 o 
   2   8   5      278.54      326.62     15.83 o 
   3   8   5       52.22       70.51      9.78 o 
   4   8   5       59.08       68.88     11.06 o 
   5   8   5       30.57       34.86     10.17 o 
   6   8   5        5.67        7.10     14.60 o 
  -5   9   5       41.90       42.83     15.72 o 
  -4   9   5      110.55      130.41     12.83 o 
  -3   9   5       93.30       82.52     16.00 o 
  -2   9   5      538.85      674.31     64.72 o 
  -1   9   5       85.49       75.12     16.30 o 
   0   9   5     1142.40     1241.96     27.38 o 
   2   9   5      730.27      748.95     25.48 o 
   3   9   5       22.58       42.15      9.79 o 
   4   9   5      218.33      219.59     15.44 o 
  -4  10   5        0.44       12.53     14.33 o 
  -3  10   5      251.14      241.07     16.21 o 
  -1  10   5      328.60      322.33     16.58 o 
   0  10   5      251.59      258.96     22.06 o 
   1  10   5      212.30      269.00     35.37 o 
   2  10   5      269.35      223.76     15.15 o 
   3  10   5       52.03       88.98     12.17 o 
   4  10   5      154.67      136.03     14.34 o 
  -3  11   5      114.89      136.66     25.58 o 
  -2  11   5        5.85       20.95     21.36 o 
  -1  11   5      218.43      250.18     23.41 o 
   0  11   5        2.06       -7.49     12.53 o 
   1  11   5      306.69      329.10     25.16 o 
   2  11   5       20.06        6.75      9.55 o 
   3  11   5      245.00      230.08     17.36 o 
   0  12   5      139.75      162.93     22.01 o 
  -1  -8   6       20.05        3.55      8.82 o 
   0  -8   6       38.43       47.34     10.35 o 
   1  -8   6       33.99       18.92      8.96 o 
  -1  -7   6        1.49        0.50      7.89 o 
   0  -7   6      209.03      238.15     14.47 o 
   1  -7   6        9.14        1.79      7.40 o 
   2  -7   6      115.26      126.40     12.14 o 
   3  -7   6       34.11       39.74      9.48 o 
  -4  -6   6       24.28       21.16     11.13 o 
  -3  -6   6      100.75       96.84     14.38 o 
  -2  -6   6       62.77       97.40     21.24 o 
  -1  -6   6       99.02      109.99     19.84 o 
   0  -6   6      143.50      144.23     11.51 o 
   1  -6   6       93.65      107.29     18.69 o 
   2  -6   6      136.70      127.90     11.36 o 
   4  -6   6       90.78       68.33     10.36 o 
  -5  -5   6       25.45       18.47     11.13 o 
  -4  -5   6       25.31       17.17     10.63 o 
  -3  -5   6      110.27      134.79     10.76 o 
  -2  -5   6       40.61       35.27      6.08 o 
  -1  -5   6      146.44      151.01     11.28 o 
   0  -5   6       25.76       35.49     10.31 o 
   1  -5   6      224.88      171.27     10.69 o 
   2  -5   6        6.05       16.76      6.68 o 
   3  -5   6      168.83      181.03     12.21 o 
   4  -5   6        0.56        4.27      6.73 o 
   5  -5   6       29.06       36.58      8.92 o 
  -6  -4   6        2.85        2.00     11.53 o 
  -5  -4   6        5.63        4.44     10.48 o 
  -4  -4   6       15.94       13.08      9.33 o 
  -3  -4   6       84.92      130.47     20.72 o 
  -2  -4   6       37.03       30.47      8.32 o 
  -1  -4   6      153.07      194.90      9.27 o 
   0  -4   6       50.29       43.49      7.53 o 
   1  -4   6      223.80      227.54     11.88 o 
   2  -4   6       84.24       75.33      8.91 o 
   3  -4   6      186.77      171.47     11.14 o 
   4  -4   6       44.62       32.58      7.88 o 
   5  -4   6       19.91       18.08     11.68 o 
   6  -4   6       23.04       16.85     13.65 o 
  -6  -3   6      194.38      162.28     20.47 o 
  -5  -3   6       10.28        6.59     10.13 o 
  -4  -3   6      231.50      227.64     12.70 o 
  -3  -3   6      123.62      152.61     10.56 o 
  -2  -3   6      291.58      311.97     10.91 o 
  -1  -3   6      378.36      358.09     12.53 o 
   0  -3   6      300.60      296.79      9.63 o 
   1  -3   6      399.13      373.96     13.92 o 
   3  -3   6      283.38      277.85     13.07 o 
   5  -3   6       55.96       66.26      7.83 o 
  -7  -2   6      113.45      127.44     21.06 o 
  -6  -2   6       52.88       47.52     14.58 o 
  -5  -2   6      324.95      344.52     23.66 o 
  -4  -2   6       94.51      118.07      9.96 o 
  -3  -2   6      213.33      227.27     12.05 o 
  -2  -2   6      131.87      138.40      7.24 o 
   0  -2   6      277.69      228.56      8.13 o 
   1  -2   6       58.45       57.07      4.73 o 
   2  -2   6      131.14      120.26      8.35 o 
   3  -2   6       76.37      112.32      7.27 o 
   4  -2   6      115.74      120.47      9.24 o 
   6  -2   6       66.02       59.91      8.96 o 
  -5  -1   6      429.34      468.71     29.13 o 
  -3  -1   6     1192.55     1110.17     27.92 o 
  -1  -1   6      872.38      833.82     33.20 o 
   0  -1   6      729.18      619.89     13.52 o 
   1  -1   6      970.38      918.45     18.09 o 
   4  -1   6      361.39      291.28     10.66 o 
   6  -1   6      152.25      145.30     16.57 o 
   7  -1   6        0.12        9.48     10.83 o 
  -7   0   6       64.18       61.75     17.07 o 
  -5   0   6      370.88      359.47     17.94 o 
  -3   0   6     1240.54     1159.32     28.52 o 
  -1   0   6      941.27      949.14     18.20 o 
   0   0   6       10.52       10.30      2.65 o 
   1   0   6     1253.29     1057.01     17.03 o 
   2   0   6      485.46      454.60     13.56 o 
   3   0   6      790.71      801.30     18.84 o 
   4   0   6      556.46      488.92     13.36 o 
   6   0   6      282.42      296.55     20.62 o 
  -7   1   6       13.86       11.63     13.93 o 
  -6   1   6      209.13      187.75     15.82 o 
  -5   1   6      176.64      197.62     11.96 o 
  -4   1   6      475.38      406.90     15.40 o 
  -2   1   6     1940.77     1822.16     61.75 o 
   0   1   6     1909.53     2137.19     30.59 o 
   1   1   6     2789.46     2662.60     60.50 o 
   3   1   6     2494.90     2222.38     38.86 o 
   5   1   6      522.37      427.86     16.47 o 
   7   1   6       59.95       64.99     14.73 o 
  -7   2   6       31.04       53.31      8.29 o 
  -6   2   6      113.23      100.82     11.14 o 
  -4   2   6      270.33      267.73     10.32 o 
  -2   2   6     1312.05     1306.68     30.59 o 
   0   2   6     1962.57     1897.25     32.05 o 
   1   2   6       18.94       15.85      2.88 o 
   3   2   6      303.52      291.27      9.41 o 
   4   2   6      121.56      174.17      8.33 o 
   5   2   6       96.24      135.52     25.88 o 
   6   2   6       55.43       46.76      9.29 o 
  -7   3   6        2.81       18.77     11.40 o 
  -6   3   6       91.80      107.24      8.96 o 
  -4   3   6      276.32      283.05     11.20 o 
  -2   3   6      863.01      824.46     17.71 o 
  -1   3   6       52.73       51.66      9.11 o 
   0   3   6     1329.32     1303.14     23.14 o 
   1   3   6       10.93       17.64      2.85 o 
   2   3   6      508.84      534.41     12.18 o 
   4   3   6      343.56      369.69     14.85 o 
   6   3   6      186.65      200.55     13.82 o 
  -7   4   6       46.46       43.64     11.01 o 
  -5   4   6      164.56      169.24     10.03 o 
  -3   4   6      195.18      207.13      9.42 o 
  -2   4   6       66.53       96.55      8.45 o 
   0   4   6      173.40      152.40      6.33 o 
   1   4   6      180.88      136.84      5.67 o 
   2   4   6      188.61      162.33      6.66 o 
   3   4   6       93.50      121.93     11.61 o 
   4   4   6      365.52      390.41     15.90 o 
   6   4   6      333.06      362.72     21.99 o 
  -7   5   6       13.65        3.64     11.68 o 
  -6   5   6      100.70      102.53     15.97 o 
  -5   5   6      154.08      181.15     12.60 o 
  -4   5   6       96.35       87.52      9.95 o 
  -3   5   6      618.01      731.11     30.50 o 
  -2   5   6      133.50      123.66      6.99 o 
  -1   5   6      789.98      913.69     16.13 o 
   0   5   6       44.17       54.37      4.07 o 
   1   5   6     1413.17     1256.09     23.64 o 
   3   5   6      941.62      888.17     24.82 o 
   4   5   6      137.45      142.10     11.33 o 
   5   5   6      134.32      154.38     12.31 o 
   6   5   6      164.84      223.29     15.42 o 
   7   5   6        2.91      -11.56     15.50 o 
  -7   6   6        0.28       -1.90     11.98 o 
  -6   6   6       81.60      123.09     17.97 o 
  -5   6   6       13.05       29.35     12.03 o 
  -4   6   6      165.28      188.73     15.10 o 
  -2   6   6      409.51      394.47     12.21 o 
  -1   6   6      292.94      373.08     11.22 o 
   0   6   6      423.27      352.99      9.11 o 
   1   6   6      452.42      447.06     10.14 o 
   3   6   6      400.39      364.43     15.28 o 
   5   6   6       90.77       75.84     22.44 o 
   6   6   6       50.13       80.29     12.06 o 
   7   6   6       15.18        1.97     10.56 o 
  -6   7   6       71.67       81.16     17.47 o 
  -5   7   6        0.21        4.19     12.23 o 
  -4   7   6      140.49      170.36     18.27 o 
  -3   7   6       51.84       58.37      9.01 o 
  -2   7   6      288.24      287.64     12.77 o 
  -1   7   6      131.17      130.81      8.42 o 
   0   7   6      298.35      227.73      9.74 o 
   1   7   6      111.79      119.69      6.22 o 
   2   7   6      147.47      183.41     22.09 o 
   3   7   6       98.00      119.59     11.05 o 
   4   7   6       85.65      102.32     11.53 o 
   5   7   6       26.70       38.49      9.84 o 
   6   7   6       31.17       38.86     11.06 o 
  -5   8   6       64.71       57.20     16.12 o 
  -4   8   6        9.13       23.81     13.38 o 
  -3   8   6       63.44       48.17     14.03 o 
  -2   8   6       70.36       78.29     14.21 o 
  -1   8   6       27.92       23.71      6.73 o 
   0   8   6      126.09      128.70      8.98 o 
   1   8   6       48.70       38.48      8.69 o 
   2   8   6       76.35      101.95     10.82 o 
   3   8   6       45.74       40.45      8.31 o 
   4   8   6       56.18       72.57     16.35 o 
   5   8   6       22.02       29.03      9.78 o 
   6   8   6       26.53       20.35     26.63 o 
  -5   9   6       72.61       73.53     17.22 o 
  -4   9   6        0.35       10.78     13.83 o 
  -3   9   6      145.65      123.69     18.77 o 
  -2   9   6       27.25       31.98     24.78 o 
  -1   9   6      138.83      165.07     11.40 o 
   0   9   6      119.55      116.63      9.23 o 
   1   9   6      147.81      170.80     13.43 o 
   2   9   6      148.82      138.18     14.20 o 
   3   9   6       83.88      102.38     11.75 o 
   4   9   6      131.87      121.34     35.32 o 
   5   9   6       17.72       24.73     10.30 o 
  -4  10   6       83.29       95.64     19.72 o 
  -3  10   6      209.00      242.24     24.66 o 
  -2  10   6       49.72       63.67     11.48 o 
  -1  10   6      311.48      324.70     29.90 o 
   1  10   6      336.56      322.04     23.61 o 
   2  10   6       18.03       27.83      9.76 o 
   3  10   6      205.36      208.94     15.48 o 
   4  10   6       35.29       45.97     29.10 o 
  -3  11   6       20.51       20.42     15.32 o 
  -2  11   6       95.48       89.65     13.15 o 
  -1  11   6       74.39      105.27     17.87 o 
   0  11   6       43.00       33.09     13.48 o 
   1  11   6      129.13      155.99     19.07 o 
   2  11   6        2.01        5.65      9.48 o 
   3  11   6      116.92      104.81     13.78 o 
  -1  -7   7       54.53       51.56     14.33 o 
   0  -7   7      159.66      187.17     14.60 o 
   1  -7   7       48.56       72.67     10.60 o 
   2  -7   7      167.92      129.16     12.54 o 
  -3  -6   7      109.46      105.77     15.32 o 
  -2  -6   7        8.48        6.54     12.08 o 
  -1  -6   7      160.57      193.82     18.02 o 
   0  -6   7        3.41        3.72      7.55 o 
   1  -6   7      173.37      171.65     18.69 o 
   2  -6   7       36.74       54.22     15.60 o 
   3  -6   7      102.52      122.78     12.06 o 
  -4  -5   7       62.94       49.97     12.68 o 
  -3  -5   7       89.29      133.63     21.54 o 
  -2  -5   7       67.54       77.09      9.29 o 
  -1  -5   7      220.73      258.86     18.97 o 
   0  -5   7       18.27       25.81      7.94 o 
   1  -5   7      316.22      295.45     13.85 o 
   3  -5   7      324.08      259.61     14.08 o 
  -5  -4   7       62.28       42.08     12.78 o 
  -4  -4   7       82.81       82.51     14.33 o 
  -3  -4   7       68.31       77.42     16.30 o 
  -2  -4   7       96.26       91.74      9.05 o 
  -1  -4   7       97.93      128.31      9.79 o 
   0  -4   7       54.35       48.31     11.21 o 
   1  -4   7      142.54      129.91     10.02 o 
   2  -4   7       14.42       22.26      6.60 o 
   3  -4   7       32.28       25.17      7.27 o 
   4  -4   7       20.54       35.07      8.00 o 
   5  -4   7        5.92       10.43     10.96 o 
  -6  -3   7       55.62       31.05     13.58 o 
  -5  -3   7       44.48       60.05     14.23 o 
  -4  -3   7       91.94       75.10      9.38 o 
  -3  -3   7      240.35      291.44     13.36 o 
  -2  -3   7       50.73       58.38      7.91 o 
  -1  -3   7      729.83      734.82     21.51 o 
   0  -3   7       15.36       17.80      5.16 o 
   1  -3   7      612.35      683.75     20.44 o 
   3  -3   7      451.70      430.67     16.13 o 
   5  -3   7      222.82      222.36     11.32 o 
   6  -3   7        3.17       18.92     10.16 o 
  -6  -2   7       37.26       63.04     15.32 o 
  -5  -2   7      483.31      446.30     27.60 o 
  -4  -2   7      233.19      261.20     13.35 o 
  -3  -2   7     1093.17      981.91     27.10 o 
  -2  -2   7      411.91      417.18     15.52 o 
  -1  -2   7      919.42      917.24     24.24 o 
   0  -2   7      543.82      537.96     13.50 o 
   1  -2   7      641.94      758.43     27.12 o 
   2  -2   7      278.66      308.69     22.21 o 
   4  -2   7      156.62      181.84      9.37 o 
   6  -2   7       90.75       92.33      9.74 o 
  -6  -1   7      193.88      225.62     22.06 o 
  -5  -1   7       29.12       35.22     12.08 o 
  -4  -1   7      186.24      156.71     12.00 o 
  -3  -1   7      426.90      379.93     14.79 o 
  -2  -1   7      244.11      185.45     10.22 o 
  -1  -1   7      513.23      434.72     14.92 o 
   0  -1   7       42.90       74.72      5.42 o 
   1  -1   7      390.24      380.76     10.44 o 
   3  -1   7      206.64      265.88      9.95 o 
   4  -1   7       30.02       44.11      5.95 o 
   5  -1   7       23.00       23.67      5.85 o 
   6  -1   7       48.00       76.88     10.06 o 
  -7   0   7        2.48        3.09     13.78 o 
  -6   0   7       90.67      120.83     11.40 o 
  -5   0   7       11.91       26.19      7.02 o 
  -4   0   7      174.86      177.89     10.99 o 
  -3   0   7      568.13      594.67     21.36 o 
  -2   0   7      629.41      589.48     18.00 o 
  -1   0   7     1372.58     1375.75     34.67 o 
   0   0   7      683.35      610.18     13.43 o 
   1   0   7     1140.24     1290.00     20.58 o 
   2   0   7      226.77      278.61      7.84 o 
   3   0   7      701.47      697.74     16.00 o 
   4   0   7       48.58       62.99     10.08 o 
   5   0   7      148.57      107.56     11.81 o 
   6   0   7        1.32       10.03      9.08 o 
   7   0   7       32.57       11.18     11.38 o 
  -7   1   7       32.02       52.86     16.67 o 
  -6   1   7      106.29       88.13     10.40 o 
  -4   1   7      171.49      154.53     19.87 o 
  -2   1   7      508.11      498.46     16.07 o 
  -1   1   7      201.82      170.38      8.86 o 
   0   1   7      604.33      620.23     12.99 o 
   1   1   7      155.58      177.15      5.56 o 
   2   1   7      137.04      196.05     11.62 o 
   3   1   7      147.01      193.75      8.30 o 
   4   1   7       50.20       60.07      6.46 o 
   6   1   7       16.16        9.53     10.13 o 
   7   1   7       13.05       26.26     12.48 o 
  -7   2   7       73.68      103.56     12.07 o 
  -6   2   7       50.23       36.90      9.61 o 
  -4   2   7      197.68      210.62     12.07 o 
  -3   2   7      284.49      310.06     13.15 o 
  -2   2   7      821.38      900.85     23.54 o 
  -1   2   7       21.16       18.03      4.70 o 
   0   2   7     1696.30     1614.23     28.10 o 
   1   2   7       32.73       14.28      3.26 o 
   2   2   7      687.57      631.44     14.92 o 
   4   2   7      246.93      232.92      9.92 o 
   6   2   7       92.75       80.55     10.76 o 
  -7   3   7       79.18       85.23      9.56 o 
  -5   3   7      481.88      486.65     15.04 o 
  -3   3   7      962.18      857.96     19.63 o 
  -1   3   7      431.87      390.20     13.32 o 
   0   3   7      744.46      765.01     15.13 o 
   1   3   7      366.44      359.27      9.36 o 
   2   3   7      397.04      315.82      9.38 o 
   4   3   7      191.87      204.49     12.05 o 
  -7   4   7       42.37       20.35      7.75 o 
  -5   4   7      314.30      321.43     13.75 o 
  -3   4   7     1091.74     1273.70     26.38 o 
  -1   4   7     1431.83     1575.23     36.27 o 
   0   4   7       77.89      104.26      5.20 o 
   1   4   7     1886.20     1745.34     43.06 o 
   2   4   7      158.50      150.65      7.06 o 
   3   4   7     1268.96     1274.75     31.92 o 
   4   4   7      152.47      182.84     14.18 o 
   5   4   7      236.45      253.54     14.24 o 
   7   4   7       24.15       28.18     10.73 o 
  -7   5   7        8.32        8.95      8.70 o 
  -6   5   7      121.06       98.96      9.60 o 
  -4   5   7      385.46      347.77     12.71 o 
  -2   5   7     1278.45     1292.10     26.20 o 
   0   5   7     1474.23     1454.72     26.72 o 
   1   5   7      611.95      563.25     13.24 o 
   2   5   7      616.46      768.78     16.88 o 
   3   5   7      868.80      765.90     23.07 o 
   4   5   7      125.85      160.05     14.28 o 
   5   5   7      267.89      226.34     14.18 o 
   7   5   7       52.26       37.39     11.51 o 
  -6   6   7       28.16       15.92     12.43 o 
  -5   6   7       46.25       78.55     11.02 o 
  -4   6   7      126.13      126.62     11.70 o 
  -2   6   7      490.17      474.68     14.26 o 
   0   6   7      613.35      565.52     12.07 o 
   1   6   7      114.67      115.88      6.63 o 
   3   6   7      220.65      242.07     13.46 o 
   5   6   7       68.96      102.88     11.88 o 
   6   6   7       14.63       21.53     14.05 o 
  -6   7   7       23.28       26.06     14.03 o 
  -5   7   7       83.72      103.28     17.17 o 
  -4   7   7      131.13      136.68     12.14 o 
  -3   7   7       93.16       85.91     16.20 o 
  -2   7   7      515.99      462.74     18.14 o 
   0   7   7      831.18      790.31     15.68 o 
   1   7   7        3.46        5.00      3.86 o 
   2   7   7      476.29      477.96     17.91 o 
   4   7   7      272.06      278.21     15.16 o 
   6   7   7      125.90      148.24     14.80 o 
  -5   8   7       69.29       91.75     17.67 o 
  -4   8   7       21.25       23.41     12.98 o 
  -3   8   7      115.05      118.75     17.32 o 
  -2   8   7        9.17       20.01      8.27 o 
  -1   8   7       34.02       26.98      8.60 o 
   0   8   7        3.00       -2.32      4.13 o 
   1   8   7       20.11       15.91     20.81 o 
   2   8   7       10.16        3.14      6.41 o 
   3   8   7       41.61       60.97      9.63 o 
   4   8   7        1.22       14.03      8.16 o 
   5   8   7       36.76       45.71     15.25 o 
  -5   9   7       10.02       -0.35     13.33 o 
  -4   9   7       10.91       10.93     14.13 o 
  -3   9   7       37.60       23.56     14.18 o 
  -2   9   7        2.77       -6.14     12.13 o 
  -1   9   7       25.12       22.15      9.15 o 
   0   9   7        1.12       -5.33      6.37 o 
   1   9   7       28.12       31.31      8.61 o 
   2   9   7        5.10        1.62      7.40 o 
   3   9   7       39.62       49.91      9.90 o 
   4   9   7       19.89       30.07      9.78 o 
   5   9   7       18.20       14.93     18.87 o 
  -4  10   7      151.54      127.53     21.71 o 
  -3  10   7       74.86       69.68     17.62 o 
  -2  10   7      258.00      236.65     21.66 o 
  -1  10   7      171.37      170.81     19.82 o 
   0  10   7      195.28      200.88     19.99 o 
   1  10   7      244.94      223.87     14.93 o 
   3  10   7      199.90      180.61     15.12 o 
  -2  11   7      250.48      223.77     25.06 o 
   0  11   7      301.83      263.86     21.96 o 
   1  11   7       12.96       11.84      9.65 o 
   2  11   7      139.85      174.25     15.29 o 
   3  11   7       25.85       30.62     10.96 o 
  -2  -6   8       76.77      103.33     17.12 o 
  -1  -6   8      163.25      211.09     19.62 o 
   0  -6   8       52.07       81.56     15.62 o 
   1  -6   8      227.54      221.53     19.72 o 
  -3  -5   8       13.97       20.84      8.03 o 
  -2  -5   8      219.84      273.44     20.86 o 
  -1  -5   8        0.16       -7.94     10.18 o 
   0  -5   8      225.97      265.15     19.97 o 
   1  -5   8        8.22       21.86     10.98 o 
   2  -5   8       55.97       94.88     25.68 o 
   3  -5   8       29.33       46.93      9.16 o 
   4  -5   8        5.96       22.04      8.62 o 
  -4  -4   8      113.65      114.01     16.42 o 
  -3  -4   8       47.47       17.58     21.11 o 
  -2  -4   8      301.39      329.36     14.80 o 
  -1  -4   8        2.83       -2.60      9.48 o 
   0  -4   8      422.38      527.26     26.70 o 
   1  -4   8        0.10        4.84      9.38 o 
   2  -4   8      208.03      236.03     12.66 o 
   3  -4   8        1.02        0.60      6.36 o 
   4  -4   8       89.10       97.80     18.22 o 
  -5  -3   8       35.83       31.55     12.98 o 
  -4  -3   8       15.09       18.17      7.62 o 
  -3  -3   8       99.92      115.38     17.07 o 
  -2  -3   8       36.45       23.90      8.46 o 
  -1  -3   8       79.23       80.27      9.93 o 
   0  -3   8       63.64       89.20     13.58 o 
   1  -3   8      109.83      104.13      8.93 o 
   2  -3   8       13.17       13.51      8.36 o 
   3  -3   8       45.97       51.47      7.88 o 
   4  -3   8        1.62       -0.35      6.38 o 
  -6  -2   8        1.64       14.43     13.03 o 
  -4  -2   8       33.21       45.08      8.30 o 
  -3  -2   8      155.45      157.39     10.93 o 
  -1  -2   8      209.15      234.33     11.83 o 
   0  -2   8      213.83      244.46     20.44 o 
   1  -2   8      329.62      316.49     25.23 o 
   2  -2   8      262.50      248.77     11.75 o 
   3  -2   8      236.57      202.98     11.42 o 
   4  -2   8      144.10      144.25      9.12 o 
   5  -2   8       32.53       34.82      6.83 o 
   6  -2   8       72.24       86.36      9.45 o 
  -6  -1   8      143.92       99.08     18.27 o 
  -5  -1   8       28.42       40.12      8.54 o 
  -4  -1   8      278.38      238.25     21.69 o 
  -2  -1   8      554.85      484.19     17.00 o 
   0  -1   8      373.02      432.62     15.17 o 
   1  -1   8      538.93      571.41     17.84 o 
   3  -1   8      428.35      347.86     11.45 o 
   5  -1   8       85.74       66.14      7.57 o 
  -6   0   8       28.53       24.00      8.47 o 
  -5   0   8      200.58      225.80     12.93 o 
  -4   0   8      121.17      155.50     10.79 o 
  -2   0   8      418.62      382.35     14.73 o 
   0   0   8      454.61      435.14     14.99 o 
   1   0   8      174.23      148.12      9.67 o 
   3   0   8      221.70      224.77      8.04 o 
   4   0   8       66.17       97.96      7.27 o 
   5   0   8       67.97       98.95     12.73 o 
   6   0   8       27.18       14.33     10.38 o 
  -6   1   8       21.26       10.83      7.80 o 
  -5   1   8      224.54      278.71     21.21 o 
  -4   1   8       63.84       69.10      8.66 o 
  -3   1   8      327.11      302.63     13.37 o 
  -2   1   8      147.07      158.60     10.35 o 
  -1   1   8       18.07        9.05      7.79 o 
   0   1   8      210.78      194.86     10.08 o 
   1   1   8        0.38        2.53      3.83 o 
   2   1   8       48.72       58.46      5.42 o 
   4   1   8       58.24       58.38      6.30 o 
   6   1   8       46.91       23.21     11.03 o 
  -6   2   8        0.06        1.31      7.62 o 
  -5   2   8      165.31      184.05     15.05 o 
  -4   2   8        3.42        9.19      6.44 o 
  -3   2   8      381.40      323.95     21.09 o 
  -2   2   8        2.68        6.93      5.33 o 
  -1   2   8       92.77       66.61      7.32 o 
   0   2   8       61.33       66.07      7.13 o 
   1   2   8       37.11       46.68      6.71 o 
   2   2   8       44.20       32.12      8.30 o 
   4   2   8       33.25       31.50      7.26 o 
   6   2   8       17.29       31.00     11.13 o 
  -6   3   8       29.67       45.06      9.71 o 
  -5   3   8      131.93      116.93     11.31 o 
  -4   3   8       59.38       86.51      9.63 o 
  -3   3   8      768.30      701.09     21.60 o 
  -2   3   8      173.63      163.13     10.17 o 
  -1   3   8     1137.37     1068.17     35.44 o 
   0   3   8        3.35       -1.49      5.57 o 
   1   3   8     1019.25      991.34     25.06 o 
   2   3   8      134.69      144.71      7.42 o 
   3   3   8      353.51      430.52     12.57 o 
   4   3   8      136.40      145.68     10.96 o 
   6   3   8       50.28       83.88     11.60 o 
  -6   4   8      156.30      144.18     12.49 o 
  -4   4   8      532.40      468.67     14.83 o 
  -2   4   8     1751.14     1673.47     39.57 o 
  -1   4   8     1619.26     1810.19     41.26 o 
   0   4   8     1567.56     1526.15     35.42 o 
   1   4   8     2277.96     2208.12     54.00 o 
   3   4   8     1477.05     1571.76     45.72 o 
   5   4   8      403.85      399.68     17.72 o 
  -6   5   8       44.74       38.42      8.04 o 
  -5   5   8      429.50      471.31     20.73 o 
  -4   5   8      285.70      302.99     12.31 o 
  -3   5   8      488.18      497.03     15.05 o 
  -2   5   8     1379.13     1394.56     28.39 o 
  -1   5   8      181.82      170.46     10.50 o 
   0   5   8     1955.85     1925.97     43.46 o 
   2   5   8      874.72     1040.46     21.50 o 
   4   5   8      370.44      379.71     31.32 o 
   6   5   8      131.53      108.19     15.00 o 
  -6   6   8       16.86       31.94      9.59 o 
  -5   6   8       66.33       80.30      9.07 o 
  -3   6   8      196.28      177.48      9.97 o 
  -1   6   8      192.35      177.03      9.41 o 
   0   6   8      415.24      458.02     33.67 o 
   1   6   8      142.83      138.17      7.43 o 
   2   6   8      295.12      269.98     13.13 o 
   3   6   8       28.01       47.56      9.28 o 
   4   6   8      172.32      174.26     12.88 o 
   6   6   8       72.53       85.24     14.58 o 
  -6   7   8        9.11       13.88      9.40 o 
  -5   7   8      150.87      141.60     13.15 o 
  -4   7   8       10.81       21.45      6.67 o 
  -3   7   8      318.71      276.07     11.88 o 
  -2   7   8       18.54       21.65      6.22 o 
  -1   7   8      353.92      357.92     12.63 o 
   0   7   8       80.35       84.28      7.68 o 
   1   7   8      340.49      374.61     12.11 o 
   2   7   8      109.50      102.34      9.64 o 
   3   7   8      118.17      145.98     11.45 o 
   4   7   8      114.62      152.44     29.45 o 
   6   7   8       64.63       85.09     33.44 o 
  -5   8   8       46.40       39.48     14.82 o 
  -4   8   8       37.40       40.53     14.53 o 
  -3   8   8      147.31      132.61     12.70 o 
  -2   8   8       42.74       45.74      7.35 o 
  -1   8   8      251.74      240.72     10.77 o 
   0   8   8        2.89        2.30      5.38 o 
   1   8   8      356.25      357.11     15.45 o 
   2   8   8       13.03       12.68      9.98 o 
   3   8   8      221.99      220.27     17.42 o 
   4   8   8       34.39       32.12      9.52 o 
   5   8   8       51.04       49.76     11.30 o 
  -4   9   8       79.14       42.93     16.87 o 
  -3   9   8        0.55       14.38     13.88 o 
  -2   9   8      233.54      233.08     15.34 o 
  -1   9   8       24.45       30.61      7.12 o 
   0   9   8      257.46      272.34     15.65 o 
   1   9   8       78.68      104.71     20.57 o 
   3   9   8       78.41       82.61     13.45 o 
  -3  10   8        9.21        0.65     13.68 o 
  -2  10   8      135.65      131.93     20.72 o 
  -1  10   8        0.08       -1.09      7.76 o 
   0  10   8      214.76      202.71     24.61 o 
   1  10   8       16.72       14.28      8.57 o 
   2  10   8      135.64      184.72     14.63 o 
   3  10   8       36.20       27.33     10.19 o 
  -2  11   8       83.49       54.41     17.97 o 
   1  11   8       24.19       32.10     10.45 o 
   2  11   8      162.60      165.92     18.07 o 
  -2  -5   9      129.72      130.03     17.67 o 
  -1  -5   9        8.21       14.92     12.78 o 
   0  -5   9      289.92      340.18     23.16 o 
   1  -5   9        0.03        7.84     10.68 o 
   2  -5   9      230.66      168.47     19.27 o 
  -3  -4   9      231.64      223.02     13.55 o 
  -1  -4   9      274.74      288.96     21.36 o 
   0  -4   9       91.96      138.77     17.32 o 
   1  -4   9      189.83      212.79     18.62 o 
   2  -4   9      116.48       98.58     15.12 o 
   3  -4   9       56.62       71.65      9.75 o 
  -4  -3   9       18.29       23.12      8.17 o 
  -3  -3   9      166.41      172.05     12.38 o 
  -2  -3   9       18.88       23.58      7.39 o 
  -1  -3   9      236.25      246.84     13.48 o 
   0  -3   9        3.35       -7.09      9.18 o 
   1  -3   9      259.10      264.70     19.17 o 
   2  -3   9       49.50       48.62     12.38 o 
   3  -3   9      185.49      172.28     15.55 o 
   4  -3   9       34.02       41.80      8.60 o 
  -5  -2   9        5.45       17.72     12.63 o 
  -4  -2   9       66.55       60.62      9.62 o 
  -3  -2   9       41.29       62.04      8.86 o 
  -2  -2   9      172.69      158.16     11.07 o 
  -1  -2   9       86.03      101.58     12.60 o 
   0  -2   9      168.65      202.02     11.36 o 
   1  -2   9      174.01      179.90     17.57 o 
   3  -2   9      240.77      226.87     12.60 o 
   4  -2   9        7.52       19.75     13.05 o 
   5  -2   9      100.46       99.74      8.95 o 
  -5  -1   9       60.25       38.14      8.86 o 
  -4  -1   9       40.05       54.53     11.95 o 
  -3  -1   9      123.86      106.38     10.15 o 
  -2  -1   9      170.79      199.28     17.25 o 
  -1  -1   9      126.08      144.48     10.24 o 
   0  -1   9      358.68      375.15     14.80 o 
   2  -1   9      177.57      180.94     16.12 o 
   3  -1   9       43.96       61.49      6.67 o 
   4  -1   9       76.97       79.81      7.63 o 
   5  -1   9       66.81       63.77     10.16 o 
  -6   0   9        0.77       -5.14      7.55 o 
  -5   0   9       51.29       58.71      9.45 o 
  -3   0   9      166.90      150.23     12.20 o 
  -1   0   9      171.61      158.48     10.55 o 
   0   0   9      250.32      309.91     15.27 o 
   2   0   9      157.30      161.07     21.34 o 
   4   0   9       97.07       99.94     15.57 o 
   5   0   9       33.53       53.83      8.46 o 
   6   0   9       39.05       26.98     14.03 o 
  -6   1   9        2.77       11.88      8.05 o 
  -5   1   9      104.33       97.40     10.86 o 
  -4   1   9       28.52       29.35      7.61 o 
  -3   1   9      338.07      285.13     19.24 o 
  -2   1   9       68.04       74.03     10.56 o 
  -1   1   9      305.77      295.90     13.13 o 
   0   1   9      209.28      217.31     11.40 o 
   2   1   9      109.23      120.70      9.60 o 
   4   1   9       54.30       64.81     13.98 o 
   6   1   9       32.02       37.39     11.78 o 
  -6   2   9       13.51       18.73     10.43 o 
  -5   2   9       33.05       23.15      7.95 o 
  -4   2   9        1.21        7.37      8.19 o 
  -3   2   9      214.29      206.23     11.73 o 
  -2   2   9        1.61        4.89      5.96 o 
  -1   2   9      294.70      282.05     14.58 o 
   0   2   9       14.93        4.29      5.72 o 
   1   2   9      342.60      309.28     13.06 o 
   2   2   9       30.12       31.26      6.95 o 
   3   2   9      179.47      179.43     11.45 o 
   4   2   9       24.45       19.63      6.67 o 
   5   2   9       20.89        9.48      9.23 o 
   6   2   9       16.79       34.44     12.08 o 
  -6   3   9       58.00       59.92     10.39 o 
  -5   3   9       20.29       21.83      8.30 o 
  -4   3   9      106.16      121.74     10.84 o 
  -2   3   9      423.98      425.67     15.81 o 
  -1   3   9       26.12       29.73      7.06 o 
   0   3   9      678.96      636.85     19.11 o 
   1   3   9      101.00      104.22      8.92 o 
   2   3   9      291.88      295.05     13.04 o 
   3   3   9      105.77      106.54      7.59 o 
   4   3   9       81.55      104.82      9.66 o 
   5   3   9       10.10       11.41     11.76 o 
   6   3   9       11.44       20.67     10.73 o 
  -6   4   9       15.68        4.02      8.96 o 
  -4   4   9       31.13       38.60      8.60 o 
  -2   4   9      218.99      239.13     16.15 o 
   0   4   9      540.48      514.96     17.16 o 
   1   4   9      334.62      265.70     12.27 o 
   2   4   9      188.58      173.70     10.95 o 
   3   4   9      461.04      482.60     22.59 o 
   4   4   9       30.40       26.24      7.68 o 
   5   4   9      212.07      244.44     14.58 o 
   6   4   9        0.40        9.34      8.55 o 
  -6   5   9       21.99       40.68      8.66 o 
  -5   5   9      483.84      508.50     16.94 o 
  -3   5   9     1065.27      980.28     23.07 o 
  -1   5   9     1096.58     1019.95     27.60 o 
   0   5   9     1836.47     1803.88     41.93 o 
   1   5   9      642.18      786.52     22.43 o 
   2   5   9     1544.06     1272.11     31.80 o 
   4   5   9      770.89      717.24     23.40 o 
   6   5   9      247.35      249.14     16.78 o 
  -5   6   9       53.60       82.90     10.29 o 
  -4   6   9      375.04      345.99     14.17 o 
  -3   6   9      196.19      202.54     10.47 o 
  -2   6   9      577.97      526.17     15.61 o 
  -1   6   9      243.76      251.96     13.07 o 
   0   6   9      311.78      296.80     13.58 o 
   1   6   9      285.99      262.02     12.36 o 
   3   6   9      152.63      145.85     11.19 o 
   5   6   9       24.94       13.03      8.67 o 
  -5   7   9       61.77       40.54      9.83 o 
  -4   7   9        3.09        4.51      6.69 o 
  -3   7   9      181.41      221.73     11.31 o 
  -2   7   9        3.66        5.51      5.99 o 
  -1   7   9      288.99      337.45     12.55 o 
   0   7   9        4.28       -2.99     11.18 o 
   1   7   9      487.91      450.11     46.45 o 
   2   7   9        2.74       12.48     12.03 o 
   3   7   9      362.08      345.49     16.21 o 
   5   7   9       80.38       85.77     12.03 o 
  -5   8   9       18.53       10.66     10.13 o 
  -4   8   9      140.79      116.55     12.65 o 
  -3   8   9       42.89       57.32      8.52 o 
  -2   8   9      350.15      299.26     12.53 o 
  -1   8   9       84.34       85.25      8.50 o 
   0   8   9      451.55      405.98     22.14 o 
   1   8   9      223.86      199.41     23.26 o 
   2   8   9      179.92      218.73     22.56 o 
   3   8   9      226.50      227.42     14.60 o 
   4   8   9       21.35       37.56     15.02 o 
   5   8   9       68.32      102.31     22.71 o 
  -4   9   9       63.55      100.62     23.91 o 
  -3   9   9       35.06       43.00     10.05 o 
  -2   9   9      290.51      303.16     13.26 o 
  -1   9   9        7.00        6.28      6.75 o 
   0   9   9      569.36      555.31     21.38 o 
   1   9   9       19.64       -3.14     14.92 o 
   2   9   9      425.94      402.92     29.35 o 
   3   9   9       81.11      111.30     13.78 o 
   4   9   9      179.77      203.76     15.67 o 
  -3  10   9      190.05      172.24     25.48 o 
  -2  10   9        5.54       21.59      9.28 o 
  -1  10   9      234.65      231.37     12.87 o 
   0  10   9       58.89       51.51     18.82 o 
   1  10   9      161.93      185.09     24.76 o 
   2  10   9      101.67       92.04     21.46 o 
   0  11   9        4.00      -10.08     15.72 o 
   1  11   9      112.86      127.73     24.11 o 
  -2  -4  10       36.88       40.03     14.08 o 
  -1  -4  10      107.92      117.80     17.62 o 
   0  -4  10        7.76       12.78     12.18 o 
   1  -4  10      114.36      100.28     16.62 o 
   2  -4  10        3.40       12.53     11.73 o 
  -3  -3  10       26.20       39.96     12.95 o 
  -2  -3  10      184.09      162.80     23.81 o 
  -1  -3  10       81.28       86.00     15.02 o 
   0  -3  10      153.25      182.34     18.12 o 
   1  -3  10      106.06      103.48     15.77 o 
   2  -3  10       27.77       44.72     12.73 o 
   3  -3  10       84.37       76.62     14.92 o 
  -4  -2  10      119.47      115.02     11.98 o 
  -3  -2  10       14.28       13.06      7.58 o 
  -2  -2  10      275.64      299.84     24.28 o 
  -1  -2  10        8.07        7.44      6.40 o 
   0  -2  10      415.82      411.26     23.86 o 
   1  -2  10        4.36       11.68     10.38 o 
   2  -2  10      247.88      225.37     19.17 o 
   3  -2  10        5.68        5.64     10.33 o 
   4  -2  10       98.69      126.99     17.77 o 
  -4  -1  10       17.87       24.87      8.21 o 
  -3  -1  10       96.54       88.08     10.34 o 
  -2  -1  10       45.31       69.85      9.31 o 
  -1  -1  10      136.31      178.61     11.29 o 
   0  -1  10      172.20      166.09     11.26 o 
   1  -1  10      221.67      236.69     12.37 o 
   2  -1  10      191.19      169.91     16.62 o 
   3  -1  10       86.05       94.04     15.02 o 
   4  -1  10      121.21      124.19     11.56 o 
   5  -1  10        2.82        2.26      6.17 o 
  -5   0  10       22.66       21.42      9.51 o 
  -4   0  10       18.13       15.16      8.64 o 
  -3   0  10      100.63      132.82     11.81 o 
  -2   0  10       29.85       44.74      8.05 o 
  -1   0  10      199.76      246.91     12.74 o 
   0   0  10        0.25       -1.93      6.44 o 
   1   0  10      409.07      415.67     29.45 o 
   2   0  10       23.78       19.83      6.52 o 
   3   0  10      240.29      215.19     18.22 o 
   4   0  10       32.54       24.88      8.26 o 
   5   0  10       25.76       17.68      7.67 o 
  -5   1  10       31.82       33.38      8.67 o 
  -4   1  10        0.89        7.36      7.20 o 
  -3   1  10      153.68      168.81     11.79 o 
  -2   1  10        1.50       14.88      8.41 o 
  -1   1  10      280.63      291.04     13.41 o 
   0   1  10       36.57       36.24      8.01 o 
   1   1  10      473.01      421.97     15.81 o 
   2   1  10      100.41      104.20      9.37 o 
   3   1  10      327.08      313.31     22.99 o 
   4   1  10       69.17       51.36      9.06 o 
   5   1  10       53.57       43.60      8.36 o 
  -5   2  10       12.92       10.58      7.53 o 
  -4   2  10      137.30      152.38     12.33 o 
  -3   2  10       96.40      118.84     15.17 o 
  -2   2  10      163.77      155.07     10.96 o 
  -1   2  10      154.94      132.18     10.39 o 
   0   2  10      104.03       90.16      9.00 o 
   1   2  10      195.21      167.80     10.53 o 
   2   2  10       35.10       58.68      7.93 o 
   3   2  10      208.75      206.31     11.94 o 
   4   2  10       24.76       49.45     15.67 o 
   5   2  10       75.36       59.55     12.33 o 
  -5   3  10       75.00      100.85     11.36 o 
  -4   3  10       39.25       61.56      9.32 o 
  -3   3  10       37.36       40.16      7.99 o 
  -2   3  10       38.99       35.44      7.25 o 
  -1   3  10        3.40       -2.53     10.23 o 
   0   3  10       40.01       32.69      7.31 o 
   1   3  10        0.24        0.51      7.04 o 
   2   3  10       47.89       43.18      7.63 o 
   3   3  10       23.55       40.50      7.95 o 
   4   3  10       94.58      122.33     16.00 o 
   5   3  10       24.64       47.94     19.39 o 
  -5   4  10      119.69      135.66     12.70 o 
  -3   4  10      289.71      268.65     15.50 o 
  -1   4  10      381.13      365.52     14.82 o 
   0   4  10       38.41       30.11      7.02 o 
   1   4  10      415.02      395.66     15.17 o 
   3   4  10      133.43      179.90     17.57 o 
   4   4  10      115.01      117.01     10.95 o 
  -5   5  10       51.49       49.03     10.11 o 
  -3   5  10      154.31      160.05     12.40 o 
  -2   5  10       10.72       21.83      6.99 o 
  -1   5  10      150.01      156.54     10.70 o 
   0   5  10        2.97       -2.43      5.55 o 
   1   5  10      150.06      155.30     11.48 o 
   2   5  10       60.77       70.38      8.67 o 
   3   5  10       51.69       75.62     15.62 o 
   4   5  10      119.05      133.95     11.93 o 
  -5   6  10       31.39       34.12      8.39 o 
  -4   6  10      106.94      106.98     10.15 o 
  -3   6  10      217.16      236.56     13.72 o 
  -2   6  10      175.13      166.44     17.05 o 
  -1   6  10      411.48      424.27     16.60 o 
   0   6  10       99.35      125.50     10.24 o 
   1   6  10      485.96      473.17     17.03 o 
   2   6  10       17.03       45.97     13.88 o 
   3   6  10      282.28      286.77     23.11 o 
   5   6  10       66.51       53.21     10.62 o 
  -5   7  10        8.76        3.30      7.35 o 
  -4   7  10       86.07       88.85      9.66 o 
  -3   7  10        1.73        5.15      6.61 o 
  -2   7  10      195.10      182.48     15.37 o 
  -1   7  10       16.00       17.86      7.15 o 
   0   7  10      205.66      151.81     11.81 o 
   1   7  10       25.39       27.85     13.23 o 
   2   7  10       94.16      104.12     18.42 o 
   3   7  10       27.11       35.24     15.12 o 
   4   7  10       32.63       35.20      9.33 o 
   5   7  10        8.99       11.82      9.20 o 
  -4   8  10      107.54      117.43     11.01 o 
  -3   8  10       14.21        3.17      7.27 o 
  -2   8  10      238.86      238.54     12.49 o 
  -1   8  10        4.96       -1.83      7.23 o 
   0   8  10      346.81      300.13     15.00 o 
   1   8  10        0.52       -8.49     12.63 o 
   2   8  10      274.70      258.91     24.26 o 
   3   8  10        4.82       24.91     16.42 o 
   4   8  10      151.44      207.95     26.11 o 
  -3   9  10      166.86      161.48     13.38 o 
  -2   9  10       26.53       47.85      8.68 o 
  -1   9  10      201.19      186.80     11.52 o 
   0   9  10      115.65      126.69     20.91 o 
   1   9  10      158.12      193.67     24.36 o 
   2   9  10      183.10      173.61     24.41 o 
  -2  10  10       57.95       42.52      9.19 o 
  -1  10  10      290.10      265.09     13.17 o 
   0  10  10       12.50       12.53     16.02 o 
   1  10  10      338.78      296.25     27.10 o 
   2  10  10        4.03        0.20     16.52 o 
  -1  -3  11        1.99        4.49     11.78 o 
   0  -3  11       96.06       96.44     16.97 o 
   1  -3  11        0.19       -7.04     10.68 o 
  -3  -2  11      125.15      104.99     11.42 o 
  -2  -2  11       64.05       69.47      9.95 o 
  -1  -2  11       79.29       66.16      9.41 o 
   0  -2  11      155.61      150.85     17.92 o 
   1  -2  11       42.55       57.45     14.78 o 
   2  -2  11      135.52       95.24     16.07 o 
   3  -2  11        9.48       28.35     13.08 o 
  -3  -1  11      123.51      143.21     33.79 o 
  -2  -1  11        2.27        6.40      6.78 o 
  -1  -1  11      150.07      147.12     11.56 o 
   0  -1  11       13.52       14.08      7.04 o 
   1  -1  11      159.76      142.01     17.67 o 
   2  -1  11       35.18       53.46     13.63 o 
   3  -1  11      105.48      104.07     16.02 o 
  -4   0  11       81.97       73.20     12.55 o 
  -3   0  11      122.85      131.45     23.59 o 
  -2   0  11      133.08      135.24     18.64 o 
  -1   0  11      192.91      191.50     12.19 o 
   0   0  11       66.04       79.48      9.50 o 
   1   0  11      254.76      226.58     12.57 o 
   3   0  11      250.17      205.05     19.02 o 
  -4   1  11      146.29      132.46     16.62 o 
  -3   1  11        2.03        8.23      9.66 o 
  -2   1  11      289.62      270.41     13.71 o 
  -1   1  11        0.40       -2.73      6.11 o 
   0   1  11      259.51      240.09     12.72 o 
   1   1  11        2.76        3.51      6.31 o 
   2   1  11       87.57      135.34     11.20 o 
   3   1  11       32.46       39.13     12.88 o 
   4   1  11       23.02       51.91     13.18 o 
  -5   2  11        4.65       13.34      8.05 o 
  -4   2  11      175.68      151.56     12.62 o 
  -3   2  11        3.51        3.94      7.01 o 
  -2   2  11      332.54      280.74     27.13 o 
  -1   2  11       43.16       37.54      7.70 o 
   0   2  11      338.34      326.77     14.43 o 
   1   2  11       67.96       43.16      8.03 o 
   2   2  11      142.57      184.64     11.61 o 
   3   2  11      117.48      129.28     15.77 o 
  -5   3  11      132.93      153.66     20.62 o 
  -4   3  11       31.83       26.86      8.39 o 
  -3   3  11      266.62      251.65     13.59 o 
  -2   3  11       86.62       77.26      9.37 o 
  -1   3  11      293.95      274.93     13.30 o 
   0   3  11      120.27      109.29      9.96 o 
   1   3  11      320.77      301.48     13.81 o 
   2   3  11       61.06       48.00      8.48 o 
   3   3  11      151.31      175.92     12.07 o 
   4   3  11       50.82       54.36     14.03 o 
  -5   4  11       13.97       14.37      8.72 o 
  -4   4  11       13.31       18.48      8.16 o 
  -3   4  11       61.11       57.45      9.04 o 
  -2   4  11        9.76       19.35      7.16 o 
  -1   4  11       63.26       48.74      8.24 o 
   0   4  11        1.42       -2.85      5.49 o 
   1   4  11      103.35      123.56     10.38 o 
   2   4  11        0.22        1.36      6.47 o 
   3   4  11       87.50      130.48     16.97 o 
   4   4  11       12.09        6.19     12.68 o 
   5   4  11       22.37       20.86     15.02 o 
  -4   5  11       51.88       43.31      9.51 o 
  -3   5  11       71.08       93.22     10.57 o 
  -2   5  11       79.25       97.63     15.77 o 
  -1   5  11      180.34      193.64     17.65 o 
   0   5  11       61.18       58.28      9.51 o 
   1   5  11      270.88      276.70     14.25 o 
   2   5  11       37.63       55.76      8.93 o 
   3   5  11      208.51      188.58     19.22 o 
   4   5  11       11.32        5.94     12.98 o 
   5   5  11       63.98       37.29     16.17 o 
  -4   6  11       25.32       17.72      8.74 o 
  -3   6  11        1.31        9.14      7.61 o 
  -2   6  11       49.92       65.02      9.57 o 
  -1   6  11       40.40       44.81      9.01 o 
   0   6  11       28.26       17.23      7.03 o 
   1   6  11       73.92       71.53      9.21 o 
   2   6  11        2.68        8.79     12.03 o 
   3   6  11       54.13       62.05     15.77 o 
   4   6  11        0.44        0.80     13.78 o 
  -4   7  11       72.94       65.56     16.10 o 
  -3   7  11       23.07       32.09      9.06 o 
  -2   7  11      172.27      179.77     14.23 o 
  -1   7  11        3.23        9.15      7.19 o 
   0   7  11      157.07      157.58     34.09 o 
   1   7  11       25.33       48.47     14.82 o 
   2   7  11       63.76       78.37     17.12 o 
   3   7  11       20.20       29.50     15.47 o 
   4   7  11       36.48       51.11     18.07 o 
  -3   8  11      226.37      195.02     12.93 o 
  -2   8  11       52.53       66.74     18.09 o 
  -1   8  11      156.65      129.03     15.75 o 
   0   8  11       94.18      102.52     28.58 o 
   1   8  11       85.61      106.47     19.42 o 
   2   8  11       66.81       92.44     19.27 o 
   3   8  11       38.58       47.57     17.17 o 
  -2   9  11       66.08       67.25     10.84 o 
  -1   9  11      254.16      223.26     14.73 o 
   0   9  11       25.35       24.51     16.27 o 
   1   9  11      286.05      274.99     25.61 o 
   2   9  11        0.81       17.62     16.92 o 
  -1  10  11       19.59       28.95     17.02 o 
   0  10  11      169.99      151.94     24.71 o 
   1  10  11       62.03       42.48     18.97 o 
  -2  -1  12      141.50      133.65     12.42 o 
  -1  -1  12       98.11      116.81     11.59 o 
   0  -1  12       54.16       56.01     14.48 o 
   1  -1  12      122.64      138.92     18.77 o 
  -3   0  12        1.06        4.02      8.59 o 
  -2   0  12      182.02      189.58     12.99 o 
   0   0  12      174.62      171.46     12.25 o 
   1   0  12       18.80       30.70     12.68 o 
   2   0  12       61.79       93.94     16.47 o 
  -3   1  12       82.46       54.37     14.97 o 
  -2   1  12      202.35      207.53     13.14 o 
  -1   1  12       36.38       28.07      8.54 o 
   0   1  12      285.11      289.21     14.39 o 
   1   1  12       15.33       18.44      7.38 o 
   2   1  12      160.05      176.15     18.97 o 
  -3   2  12      192.55      166.11     13.03 o 
  -2   2  12       48.66       55.77     12.00 o 
  -1   2  12      232.35      223.70     12.93 o 
   0   2  12      147.87      175.53     12.78 o 
   1   2  12      216.10      196.19     15.50 o 
   2   2  12      117.97      130.01     11.78 o 
   3   2  12       76.90      110.81     11.38 o 
  -4   3  12       17.33       24.22      8.91 o 
  -3   3  12      123.63       90.85     10.74 o 
  -2   3  12       10.11       29.83     11.41 o 
  -1   3  12      192.62      177.58     12.18 o 
   0   3  12       12.93       20.41      7.45 o 
   1   3  12      224.24      211.62     20.19 o 
   2   3  12       49.29       47.60      8.95 o 
   3   3  12      123.11      144.87     19.97 o 
   4   3  12       33.51       48.62     13.88 o 
  -4   4  12       67.85       75.22     10.65 o 
  -3   4  12       24.70       51.50     11.33 o 
  -2   4  12      118.98      119.52     11.24 o 
  -1   4  12      130.43      153.17     11.98 o 
   0   4  12       50.55       46.44      9.91 o 
   1   4  12      243.74      199.01     12.42 o 
   3   4  12      194.14      187.53     19.82 o 
   4   4  12        1.62       16.27     12.98 o 
  -4   5  12      108.23      103.29     15.90 o 
  -3   5  12       10.12       21.97      8.25 o 
  -2   5  12      259.18      224.62     13.05 o 
  -1   5  12        0.58        9.61      6.75 o 
   0   5  12      256.18      231.65     12.83 o 
   1   5  12       23.88       20.88      7.60 o 
   2   5  12      137.14      190.23     20.42 o 
   3   5  12       59.69       70.38     15.77 o 
  -3   6  12       41.50       29.05     12.75 o 
  -2   6  12       53.59       50.29      9.32 o 
  -1   6  12       16.05        7.10      6.99 o 
   0   6  12       72.09       60.35     17.57 o 
   1   6  12        1.25        3.88      7.03 o 
   2   6  12       48.03       35.69     13.83 o 
   3   6  12        3.13       13.83     13.78 o 
  -3   7  12       89.19       67.92     10.94 o 
  -2   7  12       20.95       16.01      8.24 o 
  -1   7  12       80.33       72.78     10.16 o 
   0   7  12       59.20       60.71      9.69 o 
   1   7  12       33.20       31.50     14.08 o 
   2   7  12       48.78       18.67     14.28 o 
   3   7  12        2.69       22.41     15.47 o 
  -1   8  12      114.71      103.15     11.83 o 
   0   8  12        0.42       -6.17      7.17 o 
   1   8  12       85.89      106.17     19.62 o 
   2   8  12        9.82        3.99     14.13 o 
  -1   9  12      121.51      131.62     13.22 o 
   0   9  12       94.56      124.89     22.21 o 
   1   9  12      160.31      168.67     24.36 o 
  -1   1  13      109.30       85.43     21.99 o 
   0   1  13       21.68       12.71      8.16 o 
   1   1  13       77.01       85.25     10.57 o 
  -2   2  13       19.46       20.08      8.43 o 
  -1   2  13       72.41       64.91     24.08 o 
   0   2  13        0.25       -1.63      8.04 o 
   1   2  13       73.76      105.96     20.22 o 
   2   2  13        8.07        6.81      7.60 o 
  -2   3  13      146.00      138.16     12.45 o 
  -1   3  13       87.91       74.27     10.16 o 
   0   3  13      115.81      141.66     18.22 o 
   1   3  13      158.49      157.18     22.01 o 
  -2   4  13      211.39      203.58     13.22 o 
  -1   4  13       13.81       16.06      9.58 o 
   0   4  13      301.80      298.72     21.71 o 
   1   4  13        5.04        6.90      7.85 o 
   2   4  13      142.32      150.46     20.62 o 
  -2   5  13      115.79      136.86     14.20 o 
  -1   5  13      163.17      171.58     12.63 o 
   0   5  13      248.66      242.32     32.10 o 
   1   5  13       82.38      109.76     11.56 o 
   2   5  13      208.24      213.69     20.37 o 
  -2   6  13        1.33        8.89      7.65 o 
  -1   6  13      158.87      160.80     12.78 o 
   0   6  13       18.39       22.77     15.37 o 
   1   6  13      177.81      172.88     13.02 o 
   2   6  13       30.94       32.79     14.43 o 
  -1   7  13       92.98       73.88     17.10 o 
   0   7  13        0.42       -3.55      8.34 o 
   1   7  13      144.64      159.13     21.56 o 
                                                 
